# Supplementary material for: Unraveling the Role of Molecular Profiling in Predicting Treatment Response in Stage III Colorectal Cancer Patients: Insights from the IDEA International Study
Source: Cancers (Basel). 2023 Sep 30;15(19):4819. doi: 10.3390/cancers15194819 (PMC10571744; doi:10.3390/cancers15194819)
Supplement: Supplementary file 1 [file cancers-15-04819-s001.zip › Supplementary Table S4.xlsx]

## Sheet: Sheet1
Genes	AKT3	CASP9	JUN	PIK3CD	PIK3R3	TGFB2	MSH2	MSH6	TCF7L1	APPL1	CTNNB1	GSK3B	MLH1	PIK3CA	PIK3CB	RAF1	RHOA	TGFBR2	CASP3	LEF1	MAPK10	APC	MAPK9	MSH3	PIK3R1	TCF7	BRAF	CYCS	PIK3CG	RAC1	MYC	RALGDS	TGFBR1	MAPK8	TCF7L2	BAD	CCND1	KRAS	AKT1	FOS	TGFB3	MAP2K1	SMAD3	AXIN1	MAPK3	AXIN2	BIRC5	PIK3R5	RAC3
chromosome	1	1	1	1	1	1	2	2	2	3	3	3	3	3	3	3	3	3	4	4	4	5	5	5	5	5	7	7	7	7	8	9	9	10	10	11	11	12	14	14	14	15	15	16	16	17	17	17	17
start	243649534	15815895	59244462	9709788	46503811	218516625	47628205	48008220	85358514	57259756	41238995	119538167	37032840	178864144	138369539	12623099	49394577	30645993	185546849	108966700	86929586	112041194	179658142	79948470	67509583	133448371	140417136	25156274	106503726	6412157	128745679	135971108	101865394	49512681	114708005	64035299	69453923	25356179	105233685	75743530	76422403	66677210	67355939	335439	30123425	63522680	76208333	8780232	79987553
end	244008584	15853285	59251719	9791172	46642573	218619961	47712367	48036092	85539510	57309499	41283934	119815294	37094337	178959881	138555770	12707700	49451409	30737634	185572629	109092112	87376348	112183936	179721083	80174634	67599649	133485901	140626729	25166879	106551425	6445598	128757197	136026597	101918474	49649403	114929437	64054176	69471242	25405863	105264085	75750933	76451354	66785882	67489507	404723	30136630	63559766	76223716	8871029	79994080
tumor_only_variants_1.vcf	Mutant	Mutant	Wt	Mutant	Mutant	Mutant	Mutant	Mutant	Mutant	Mutant	Mutant	Mutant	Mutant	Mutant	Mutant	Mutant	Mutant	Mutant	Mutant	Mutant	Mutant	Mutant	Mutant	Mutant	Mutant	Mutant	Mutant	Mutant	Mutant	Mutant	Mutant	Mutant	Mutant	Mutant	Mutant	Mutant	Wt	Mutant	Mutant	Mutant	Mutant	Mutant	Mutant	Mutant	Mutant	Mutant	Mutant	Mutant	Wt
tumor_only_variants_10.vcf	Mutant	Mutant	Mutant	Mutant	Mutant	Mutant	Mutant	Mutant	Mutant	Mutant	Mutant	Mutant	Mutant	Mutant	Mutant	Mutant	Mutant	Mutant	Mutant	Mutant	Mutant	Mutant	Mutant	Mutant	Mutant	Mutant	Mutant	Mutant	Mutant	Mutant	Mutant	Mutant	Mutant	Mutant	Mutant	Mutant	Mutant	Mutant	Mutant	Mutant	Mutant	Mutant	Mutant	Mutant	Mutant	Mutant	Mutant	Mutant	Mutant
tumor_only_variants_101.vcf	Mutant	Mutant	Mutant	Mutant	Mutant	Mutant	Mutant	Mutant	Mutant	Mutant	Mutant	Mutant	Mutant	Mutant	Mutant	Mutant	Mutant	Mutant	Mutant	Mutant	Mutant	Mutant	Mutant	Mutant	Mutant	Mutant	Mutant	Mutant	Mutant	Mutant	Mutant	Mutant	Mutant	Mutant	Mutant	Mutant	Mutant	Mutant	Mutant	Mutant	Mutant	Mutant	Mutant	Mutant	Mutant	Mutant	Mutant	Mutant	Mutant
tumor_only_variants_102.vcf	Mutant	Mutant	Mutant	Mutant	Mutant	Mutant	Mutant	Mutant	Mutant	Mutant	Mutant	Mutant	Mutant	Mutant	Mutant	Mutant	Mutant	Mutant	Mutant	Mutant	Mutant	Mutant	Mutant	Mutant	Mutant	Mutant	Mutant	Mutant	Mutant	Mutant	Mutant	Mutant	Mutant	Mutant	Mutant	Mutant	Mutant	Mutant	Mutant	Mutant	Mutant	Mutant	Mutant	Mutant	Wt	Mutant	Mutant	Mutant	Mutant
tumor_only_variants_103.vcf	Mutant	Mutant	Mutant	Mutant	Mutant	Mutant	Mutant	Mutant	Mutant	Mutant	Mutant	Mutant	Mutant	Mutant	Mutant	Mutant	Mutant	Mutant	Mutant	Mutant	Mutant	Mutant	Mutant	Mutant	Mutant	Mutant	Mutant	Mutant	Mutant	Mutant	Wt	Mutant	Mutant	Mutant	Mutant	Mutant	Mutant	Mutant	Mutant	Wt	Mutant	Mutant	Mutant	Mutant	Mutant	Mutant	Mutant	Mutant	Wt
tumor_only_variants_104.vcf	Mutant	Mutant	Wt	Mutant	Mutant	Mutant	Mutant	Mutant	Mutant	Mutant	Mutant	Mutant	Mutant	Mutant	Mutant	Mutant	Mutant	Mutant	Mutant	Mutant	Mutant	Mutant	Mutant	Mutant	Mutant	Mutant	Mutant	Mutant	Mutant	Mutant	Mutant	Mutant	Mutant	Mutant	Mutant	Mutant	Mutant	Mutant	Mutant	Mutant	Mutant	Mutant	Mutant	Mutant	Mutant	Mutant	Mutant	Mutant	Mutant
tumor_only_variants_105.vcf	Mutant	Mutant	Mutant	Mutant	Mutant	Mutant	Mutant	Mutant	Mutant	Mutant	Mutant	Mutant	Mutant	Mutant	Mutant	Mutant	Mutant	Mutant	Mutant	Mutant	Mutant	Mutant	Mutant	Mutant	Mutant	Mutant	Mutant	Mutant	Mutant	Mutant	Mutant	Mutant	Mutant	Mutant	Mutant	Mutant	Mutant	Mutant	Mutant	Mutant	Mutant	Mutant	Mutant	Mutant	Mutant	Mutant	Mutant	Mutant	Mutant
tumor_only_variants_106.vcf	Mutant	Mutant	Mutant	Mutant	Mutant	Mutant	Mutant	Mutant	Mutant	Mutant	Mutant	Mutant	Mutant	Mutant	Mutant	Mutant	Mutant	Mutant	Mutant	Mutant	Mutant	Mutant	Mutant	Mutant	Mutant	Mutant	Mutant	Mutant	Mutant	Mutant	Mutant	Mutant	Mutant	Mutant	Mutant	Mutant	Mutant	Mutant	Mutant	Mutant	Mutant	Mutant	Mutant	Mutant	Mutant	Mutant	Mutant	Mutant	Wt
tumor_only_variants_107.vcf	Mutant	Mutant	Mutant	Mutant	Mutant	Mutant	Mutant	Mutant	Mutant	Mutant	Mutant	Mutant	Mutant	Mutant	Mutant	Mutant	Mutant	Mutant	Mutant	Mutant	Mutant	Mutant	Mutant	Mutant	Mutant	Mutant	Mutant	Mutant	Mutant	Mutant	Mutant	Mutant	Mutant	Mutant	Mutant	Mutant	Wt	Mutant	Mutant	Mutant	Mutant	Mutant	Mutant	Mutant	Mutant	Mutant	Mutant	Mutant	Mutant
tumor_only_variants_108.vcf	Mutant	Mutant	Mutant	Mutant	Mutant	Mutant	Mutant	Mutant	Mutant	Mutant	Mutant	Mutant	Mutant	Mutant	Mutant	Mutant	Mutant	Mutant	Mutant	Mutant	Mutant	Mutant	Mutant	Mutant	Mutant	Mutant	Mutant	Mutant	Mutant	Mutant	Mutant	Mutant	Mutant	Mutant	Mutant	Mutant	Mutant	Mutant	Mutant	Wt	Mutant	Mutant	Mutant	Mutant	Mutant	Mutant	Mutant	Mutant	Mutant
tumor_only_variants_109.vcf	Mutant	Mutant	Mutant	Mutant	Mutant	Mutant	Mutant	Mutant	Mutant	Mutant	Mutant	Mutant	Mutant	Mutant	Mutant	Mutant	Mutant	Mutant	Mutant	Mutant	Mutant	Mutant	Mutant	Mutant	Mutant	Mutant	Mutant	Mutant	Mutant	Mutant	Mutant	Mutant	Mutant	Mutant	Mutant	Mutant	Wt	Mutant	Mutant	Mutant	Mutant	Mutant	Mutant	Mutant	Wt	Mutant	Mutant	Mutant	Mutant
tumor_only_variants_11.vcf	Mutant	Mutant	Wt	Mutant	Mutant	Mutant	Mutant	Mutant	Mutant	Mutant	Mutant	Mutant	Mutant	Mutant	Mutant	Mutant	Mutant	Mutant	Mutant	Mutant	Mutant	Mutant	Mutant	Mutant	Mutant	Mutant	Mutant	Mutant	Mutant	Mutant	Wt	Mutant	Mutant	Mutant	Mutant	Mutant	Mutant	Mutant	Wt	Wt	Mutant	Mutant	Mutant	Mutant	Wt	Mutant	Mutant	Mutant	Mutant
tumor_only_variants_110.vcf	Mutant	Mutant	Mutant	Mutant	Mutant	Mutant	Mutant	Mutant	Mutant	Mutant	Mutant	Mutant	Mutant	Mutant	Mutant	Mutant	Mutant	Mutant	Mutant	Mutant	Mutant	Mutant	Mutant	Mutant	Mutant	Mutant	Mutant	Wt	Mutant	Mutant	Wt	Mutant	Mutant	Mutant	Mutant	Mutant	Mutant	Mutant	Mutant	Mutant	Mutant	Mutant	Mutant	Mutant	Wt	Mutant	Mutant	Mutant	Mutant
tumor_only_variants_111.vcf	Mutant	Mutant	Mutant	Mutant	Mutant	Mutant	Mutant	Mutant	Mutant	Mutant	Mutant	Mutant	Mutant	Mutant	Mutant	Mutant	Mutant	Mutant	Mutant	Mutant	Mutant	Mutant	Mutant	Mutant	Mutant	Mutant	Mutant	Mutant	Mutant	Mutant	Wt	Mutant	Mutant	Mutant	Mutant	Mutant	Mutant	Mutant	Mutant	Mutant	Mutant	Mutant	Mutant	Mutant	Mutant	Mutant	Mutant	Mutant	Wt
tumor_only_variants_112.vcf	Mutant	Mutant	Wt	Mutant	Mutant	Mutant	Mutant	Mutant	Mutant	Mutant	Mutant	Mutant	Mutant	Mutant	Mutant	Mutant	Mutant	Mutant	Mutant	Mutant	Mutant	Mutant	Mutant	Mutant	Mutant	Mutant	Mutant	Mutant	Mutant	Mutant	Wt	Mutant	Mutant	Mutant	Mutant	Mutant	Mutant	Mutant	Mutant	Mutant	Mutant	Mutant	Mutant	Mutant	Mutant	Mutant	Mutant	Mutant	Mutant
tumor_only_variants_113.vcf	Mutant	Mutant	Wt	Mutant	Mutant	Mutant	Mutant	Mutant	Mutant	Mutant	Mutant	Mutant	Mutant	Mutant	Mutant	Mutant	Mutant	Mutant	Mutant	Mutant	Mutant	Mutant	Mutant	Mutant	Mutant	Mutant	Mutant	Mutant	Mutant	Mutant	Wt	Mutant	Mutant	Mutant	Mutant	Mutant	Mutant	Mutant	Mutant	Mutant	Mutant	Mutant	Mutant	Mutant	Mutant	Mutant	Mutant	Mutant	Wt
tumor_only_variants_114.vcf	Mutant	Mutant	Wt	Mutant	Mutant	Mutant	Mutant	Mutant	Mutant	Mutant	Mutant	Mutant	Mutant	Mutant	Mutant	Mutant	Mutant	Mutant	Mutant	Mutant	Mutant	Mutant	Mutant	Mutant	Mutant	Mutant	Mutant	Mutant	Mutant	Mutant	Mutant	Mutant	Mutant	Mutant	Mutant	Mutant	Mutant	Mutant	Mutant	Mutant	Mutant	Mutant	Mutant	Mutant	Mutant	Mutant	Mutant	Mutant	Mutant
tumor_only_variants_115.vcf	Mutant	Mutant	Mutant	Mutant	Mutant	Mutant	Mutant	Mutant	Mutant	Mutant	Mutant	Mutant	Mutant	Mutant	Mutant	Mutant	Mutant	Mutant	Mutant	Mutant	Mutant	Mutant	Mutant	Mutant	Mutant	Mutant	Mutant	Mutant	Mutant	Mutant	Mutant	Mutant	Mutant	Mutant	Mutant	Mutant	Mutant	Mutant	Mutant	Mutant	Mutant	Mutant	Mutant	Mutant	Mutant	Mutant	Mutant	Mutant	Wt
tumor_only_variants_116.vcf	Mutant	Mutant	Mutant	Mutant	Mutant	Mutant	Mutant	Mutant	Mutant	Mutant	Mutant	Mutant	Mutant	Mutant	Mutant	Mutant	Mutant	Mutant	Mutant	Mutant	Mutant	Mutant	Mutant	Mutant	Mutant	Mutant	Mutant	Mutant	Mutant	Mutant	Wt	Mutant	Wt	Mutant	Mutant	Mutant	Mutant	Mutant	Mutant	Mutant	Mutant	Mutant	Mutant	Mutant	Mutant	Mutant	Mutant	Mutant	Mutant
tumor_only_variants_117.vcf	Mutant	Mutant	Mutant	Mutant	Mutant	Mutant	Mutant	Mutant	Mutant	Mutant	Mutant	Mutant	Mutant	Mutant	Mutant	Mutant	Mutant	Mutant	Mutant	Mutant	Mutant	Mutant	Mutant	Mutant	Mutant	Mutant	Mutant	Wt	Mutant	Mutant	Mutant	Mutant	Mutant	Mutant	Mutant	Mutant	Mutant	Mutant	Mutant	Mutant	Mutant	Mutant	Mutant	Mutant	Mutant	Mutant	Mutant	Mutant	Wt
tumor_only_variants_118.vcf	Mutant	Mutant	Wt	Mutant	Mutant	Mutant	Mutant	Mutant	Mutant	Mutant	Mutant	Mutant	Mutant	Mutant	Mutant	Mutant	Mutant	Mutant	Mutant	Mutant	Mutant	Mutant	Mutant	Mutant	Mutant	Mutant	Mutant	Mutant	Mutant	Mutant	Mutant	Mutant	Mutant	Mutant	Mutant	Mutant	Mutant	Mutant	Mutant	Mutant	Mutant	Mutant	Mutant	Mutant	Mutant	Mutant	Mutant	Mutant	Mutant
tumor_only_variants_119.vcf	Mutant	Mutant	Mutant	Mutant	Mutant	Mutant	Mutant	Mutant	Mutant	Mutant	Mutant	Mutant	Mutant	Mutant	Mutant	Mutant	Mutant	Mutant	Mutant	Mutant	Mutant	Mutant	Mutant	Mutant	Mutant	Mutant	Mutant	Mutant	Mutant	Mutant	Mutant	Mutant	Mutant	Mutant	Mutant	Mutant	Mutant	Mutant	Mutant	Mutant	Mutant	Mutant	Mutant	Mutant	Mutant	Mutant	Mutant	Mutant	Mutant
tumor_only_variants_12.vcf	Mutant	Mutant	Wt	Mutant	Mutant	Mutant	Mutant	Mutant	Mutant	Mutant	Mutant	Mutant	Mutant	Mutant	Mutant	Mutant	Mutant	Mutant	Mutant	Mutant	Mutant	Mutant	Mutant	Mutant	Mutant	Mutant	Mutant	Mutant	Mutant	Mutant	Wt	Mutant	Mutant	Mutant	Mutant	Mutant	Mutant	Mutant	Mutant	Mutant	Mutant	Mutant	Mutant	Mutant	Mutant	Mutant	Mutant	Mutant	Wt
tumor_only_variants_120.vcf	Mutant	Mutant	Mutant	Mutant	Mutant	Mutant	Mutant	Mutant	Mutant	Mutant	Mutant	Mutant	Mutant	Mutant	Mutant	Mutant	Mutant	Mutant	Mutant	Mutant	Mutant	Mutant	Mutant	Mutant	Mutant	Mutant	Mutant	Wt	Mutant	Mutant	Mutant	Mutant	Mutant	Mutant	Mutant	Mutant	Mutant	Mutant	Mutant	Mutant	Mutant	Mutant	Mutant	Mutant	Mutant	Mutant	Mutant	Mutant	Mutant
tumor_only_variants_121.vcf	Mutant	Mutant	Mutant	Mutant	Mutant	Mutant	Mutant	Mutant	Mutant	Mutant	Mutant	Mutant	Mutant	Mutant	Mutant	Mutant	Mutant	Mutant	Mutant	Mutant	Mutant	Mutant	Mutant	Mutant	Mutant	Mutant	Mutant	Mutant	Mutant	Mutant	Mutant	Mutant	Mutant	Mutant	Mutant	Mutant	Mutant	Mutant	Mutant	Mutant	Mutant	Mutant	Mutant	Mutant	Mutant	Mutant	Mutant	Mutant	Mutant
tumor_only_variants_122.vcf	Mutant	Mutant	Mutant	Mutant	Mutant	Mutant	Mutant	Mutant	Mutant	Mutant	Mutant	Mutant	Mutant	Mutant	Mutant	Mutant	Mutant	Mutant	Mutant	Mutant	Mutant	Mutant	Mutant	Mutant	Mutant	Mutant	Mutant	Mutant	Mutant	Mutant	Mutant	Mutant	Mutant	Mutant	Mutant	Mutant	Mutant	Mutant	Mutant	Wt	Mutant	Mutant	Mutant	Mutant	Mutant	Mutant	Mutant	Mutant	Mutant
tumor_only_variants_123.vcf	Mutant	Mutant	Wt	Mutant	Mutant	Mutant	Mutant	Mutant	Mutant	Mutant	Mutant	Mutant	Mutant	Mutant	Mutant	Mutant	Mutant	Mutant	Mutant	Mutant	Mutant	Mutant	Mutant	Mutant	Mutant	Mutant	Mutant	Mutant	Mutant	Mutant	Wt	Mutant	Mutant	Mutant	Mutant	Mutant	Wt	Mutant	Mutant	Wt	Mutant	Mutant	Mutant	Mutant	Mutant	Mutant	Mutant	Mutant	Mutant
tumor_only_variants_124.vcf	Mutant	Mutant	Mutant	Mutant	Mutant	Mutant	Mutant	Mutant	Mutant	Mutant	Mutant	Mutant	Mutant	Mutant	Mutant	Mutant	Mutant	Mutant	Mutant	Mutant	Mutant	Mutant	Mutant	Mutant	Mutant	Mutant	Mutant	Mutant	Mutant	Mutant	Mutant	Mutant	Mutant	Mutant	Mutant	Mutant	Mutant	Mutant	Mutant	Mutant	Mutant	Mutant	Mutant	Mutant	Mutant	Mutant	Mutant	Mutant	Mutant
tumor_only_variants_125.vcf	Mutant	Mutant	Mutant	Mutant	Mutant	Mutant	Mutant	Mutant	Mutant	Mutant	Mutant	Mutant	Mutant	Mutant	Mutant	Mutant	Mutant	Mutant	Mutant	Mutant	Mutant	Mutant	Mutant	Mutant	Mutant	Mutant	Mutant	Mutant	Mutant	Mutant	Mutant	Mutant	Mutant	Mutant	Mutant	Mutant	Mutant	Mutant	Mutant	Mutant	Mutant	Mutant	Mutant	Mutant	Mutant	Mutant	Mutant	Mutant	Wt
tumor_only_variants_126.vcf	Mutant	Mutant	Mutant	Mutant	Mutant	Mutant	Mutant	Mutant	Mutant	Mutant	Mutant	Mutant	Mutant	Mutant	Mutant	Mutant	Mutant	Mutant	Mutant	Mutant	Mutant	Mutant	Mutant	Mutant	Mutant	Wt	Mutant	Mutant	Mutant	Mutant	Wt	Mutant	Mutant	Mutant	Mutant	Mutant	Mutant	Mutant	Mutant	Wt	Mutant	Mutant	Mutant	Mutant	Mutant	Mutant	Mutant	Mutant	Mutant
tumor_only_variants_127.vcf	Mutant	Mutant	Mutant	Mutant	Mutant	Mutant	Mutant	Mutant	Mutant	Mutant	Mutant	Mutant	Mutant	Mutant	Mutant	Mutant	Mutant	Mutant	Mutant	Mutant	Mutant	Mutant	Mutant	Mutant	Mutant	Mutant	Mutant	Wt	Mutant	Mutant	Wt	Mutant	Wt	Mutant	Mutant	Mutant	Mutant	Mutant	Mutant	Mutant	Wt	Mutant	Mutant	Mutant	Mutant	Mutant	Mutant	Mutant	Mutant
tumor_only_variants_128.vcf	Mutant	Mutant	Wt	Mutant	Mutant	Mutant	Mutant	Mutant	Mutant	Mutant	Mutant	Mutant	Mutant	Mutant	Mutant	Mutant	Mutant	Mutant	Mutant	Mutant	Mutant	Mutant	Mutant	Mutant	Mutant	Mutant	Mutant	Mutant	Mutant	Mutant	Wt	Mutant	Mutant	Mutant	Mutant	Mutant	Mutant	Mutant	Mutant	Mutant	Mutant	Mutant	Mutant	Mutant	Mutant	Mutant	Mutant	Mutant	Mutant
tumor_only_variants_129.vcf	Mutant	Mutant	Mutant	Mutant	Mutant	Mutant	Mutant	Mutant	Mutant	Mutant	Mutant	Mutant	Mutant	Mutant	Mutant	Mutant	Mutant	Mutant	Mutant	Mutant	Mutant	Mutant	Mutant	Mutant	Mutant	Mutant	Mutant	Mutant	Mutant	Mutant	Wt	Mutant	Mutant	Mutant	Mutant	Mutant	Mutant	Mutant	Wt	Mutant	Mutant	Mutant	Mutant	Mutant	Mutant	Mutant	Mutant	Mutant	Mutant
tumor_only_variants_13.vcf	Mutant	Mutant	Mutant	Mutant	Mutant	Mutant	Mutant	Mutant	Mutant	Mutant	Mutant	Mutant	Mutant	Mutant	Mutant	Mutant	Mutant	Mutant	Mutant	Mutant	Mutant	Mutant	Mutant	Mutant	Mutant	Mutant	Mutant	Mutant	Mutant	Mutant	Mutant	Mutant	Mutant	Mutant	Mutant	Mutant	Mutant	Mutant	Mutant	Mutant	Wt	Mutant	Mutant	Mutant	Mutant	Mutant	Mutant	Mutant	Wt
tumor_only_variants_130.vcf	Mutant	Mutant	Mutant	Mutant	Mutant	Mutant	Mutant	Mutant	Mutant	Mutant	Mutant	Mutant	Mutant	Mutant	Mutant	Mutant	Mutant	Mutant	Mutant	Mutant	Mutant	Mutant	Mutant	Mutant	Mutant	Mutant	Mutant	Mutant	Mutant	Mutant	Wt	Mutant	Mutant	Mutant	Mutant	Mutant	Mutant	Mutant	Mutant	Mutant	Mutant	Mutant	Mutant	Mutant	Mutant	Mutant	Mutant	Mutant	Mutant
tumor_only_variants_131.vcf	Mutant	Mutant	Mutant	Mutant	Mutant	Mutant	Mutant	Mutant	Mutant	Mutant	Mutant	Mutant	Mutant	Mutant	Mutant	Mutant	Mutant	Mutant	Mutant	Mutant	Mutant	Mutant	Mutant	Mutant	Mutant	Mutant	Mutant	Mutant	Mutant	Mutant	Mutant	Mutant	Mutant	Mutant	Mutant	Mutant	Wt	Mutant	Mutant	Mutant	Mutant	Mutant	Mutant	Mutant	Mutant	Mutant	Mutant	Mutant	Mutant
tumor_only_variants_132.vcf	Mutant	Mutant	Mutant	Mutant	Mutant	Mutant	Mutant	Mutant	Mutant	Mutant	Mutant	Mutant	Mutant	Mutant	Mutant	Mutant	Mutant	Mutant	Mutant	Mutant	Mutant	Mutant	Mutant	Mutant	Mutant	Mutant	Mutant	Mutant	Mutant	Mutant	Mutant	Mutant	Mutant	Mutant	Mutant	Mutant	Wt	Mutant	Mutant	Mutant	Mutant	Mutant	Mutant	Mutant	Mutant	Mutant	Mutant	Mutant	Mutant
tumor_only_variants_133.vcf	Mutant	Mutant	Wt	Mutant	Mutant	Mutant	Mutant	Mutant	Mutant	Mutant	Mutant	Mutant	Mutant	Mutant	Mutant	Mutant	Mutant	Mutant	Mutant	Mutant	Mutant	Mutant	Mutant	Mutant	Mutant	Mutant	Mutant	Mutant	Mutant	Mutant	Mutant	Mutant	Mutant	Mutant	Mutant	Mutant	Mutant	Mutant	Mutant	Mutant	Mutant	Mutant	Mutant	Mutant	Mutant	Mutant	Mutant	Mutant	Wt
tumor_only_variants_134.vcf	Mutant	Mutant	Mutant	Mutant	Mutant	Mutant	Mutant	Mutant	Mutant	Mutant	Mutant	Mutant	Mutant	Mutant	Mutant	Mutant	Mutant	Mutant	Mutant	Mutant	Mutant	Mutant	Mutant	Mutant	Mutant	Mutant	Mutant	Mutant	Mutant	Mutant	Wt	Mutant	Mutant	Mutant	Mutant	Mutant	Mutant	Mutant	Mutant	Mutant	Mutant	Mutant	Mutant	Mutant	Mutant	Mutant	Mutant	Mutant	Mutant
tumor_only_variants_135.vcf	Mutant	Mutant	Mutant	Mutant	Mutant	Mutant	Mutant	Mutant	Mutant	Mutant	Mutant	Mutant	Mutant	Mutant	Mutant	Mutant	Mutant	Mutant	Mutant	Mutant	Mutant	Mutant	Mutant	Mutant	Mutant	Mutant	Mutant	Mutant	Mutant	Mutant	Wt	Mutant	Mutant	Mutant	Mutant	Mutant	Mutant	Mutant	Mutant	Mutant	Mutant	Mutant	Mutant	Mutant	Mutant	Mutant	Mutant	Mutant	Mutant
tumor_only_variants_136.vcf	Mutant	Mutant	Wt	Mutant	Mutant	Mutant	Mutant	Mutant	Mutant	Mutant	Mutant	Mutant	Mutant	Mutant	Mutant	Mutant	Mutant	Mutant	Mutant	Mutant	Mutant	Mutant	Mutant	Mutant	Mutant	Mutant	Mutant	Mutant	Mutant	Mutant	Mutant	Mutant	Mutant	Mutant	Mutant	Mutant	Mutant	Mutant	Mutant	Mutant	Mutant	Mutant	Mutant	Mutant	Mutant	Mutant	Mutant	Mutant	Wt
tumor_only_variants_138.vcf	Mutant	Mutant	Wt	Mutant	Mutant	Mutant	Mutant	Mutant	Mutant	Mutant	Mutant	Mutant	Mutant	Mutant	Mutant	Mutant	Mutant	Mutant	Mutant	Mutant	Mutant	Mutant	Mutant	Mutant	Mutant	Mutant	Mutant	Mutant	Mutant	Mutant	Mutant	Mutant	Mutant	Mutant	Mutant	Mutant	Mutant	Mutant	Mutant	Mutant	Mutant	Mutant	Mutant	Mutant	Mutant	Mutant	Mutant	Mutant	Mutant
tumor_only_variants_139.vcf	Mutant	Mutant	Mutant	Mutant	Mutant	Mutant	Mutant	Mutant	Mutant	Mutant	Mutant	Mutant	Mutant	Mutant	Mutant	Mutant	Mutant	Mutant	Mutant	Mutant	Mutant	Mutant	Mutant	Mutant	Mutant	Mutant	Mutant	Mutant	Mutant	Mutant	Mutant	Mutant	Mutant	Mutant	Mutant	Mutant	Mutant	Mutant	Mutant	Mutant	Mutant	Mutant	Mutant	Mutant	Mutant	Mutant	Mutant	Mutant	Mutant
tumor_only_variants_14.vcf	Mutant	Mutant	Mutant	Mutant	Mutant	Mutant	Mutant	Mutant	Mutant	Mutant	Mutant	Mutant	Mutant	Mutant	Mutant	Mutant	Mutant	Mutant	Mutant	Mutant	Mutant	Mutant	Mutant	Mutant	Mutant	Mutant	Mutant	Mutant	Mutant	Mutant	Mutant	Mutant	Mutant	Mutant	Mutant	Mutant	Mutant	Mutant	Mutant	Mutant	Mutant	Mutant	Mutant	Mutant	Mutant	Mutant	Mutant	Mutant	Mutant
tumor_only_variants_140.vcf	Mutant	Mutant	Mutant	Mutant	Mutant	Mutant	Mutant	Mutant	Mutant	Mutant	Mutant	Mutant	Mutant	Mutant	Mutant	Mutant	Mutant	Mutant	Mutant	Mutant	Mutant	Mutant	Mutant	Mutant	Mutant	Mutant	Mutant	Mutant	Mutant	Mutant	Mutant	Mutant	Mutant	Mutant	Mutant	Mutant	Mutant	Mutant	Mutant	Mutant	Mutant	Mutant	Mutant	Mutant	Mutant	Mutant	Mutant	Mutant	Mutant
tumor_only_variants_142.vcf	Mutant	Mutant	Wt	Mutant	Mutant	Mutant	Mutant	Mutant	Mutant	Mutant	Mutant	Mutant	Mutant	Mutant	Mutant	Mutant	Mutant	Mutant	Mutant	Mutant	Mutant	Mutant	Mutant	Mutant	Mutant	Mutant	Mutant	Mutant	Mutant	Mutant	Mutant	Mutant	Mutant	Mutant	Mutant	Mutant	Mutant	Mutant	Mutant	Mutant	Mutant	Mutant	Mutant	Mutant	Mutant	Mutant	Mutant	Mutant	Mutant
tumor_only_variants_143.vcf	Mutant	Mutant	Wt	Mutant	Mutant	Mutant	Mutant	Mutant	Mutant	Mutant	Mutant	Mutant	Mutant	Mutant	Mutant	Mutant	Mutant	Mutant	Mutant	Mutant	Mutant	Mutant	Mutant	Mutant	Mutant	Mutant	Mutant	Wt	Mutant	Mutant	Wt	Mutant	Mutant	Mutant	Mutant	Mutant	Mutant	Mutant	Mutant	Mutant	Mutant	Mutant	Mutant	Mutant	Mutant	Mutant	Mutant	Mutant	Mutant
tumor_only_variants_144.vcf	Mutant	Mutant	Mutant	Mutant	Mutant	Mutant	Mutant	Mutant	Mutant	Mutant	Mutant	Mutant	Mutant	Mutant	Mutant	Mutant	Mutant	Mutant	Mutant	Mutant	Mutant	Mutant	Mutant	Mutant	Mutant	Mutant	Mutant	Mutant	Mutant	Mutant	Mutant	Mutant	Mutant	Mutant	Mutant	Mutant	Mutant	Mutant	Mutant	Mutant	Mutant	Mutant	Mutant	Mutant	Mutant	Mutant	Mutant	Mutant	Mutant
tumor_only_variants_145.vcf	Mutant	Mutant	Wt	Mutant	Mutant	Mutant	Mutant	Mutant	Mutant	Mutant	Mutant	Mutant	Mutant	Mutant	Mutant	Mutant	Mutant	Mutant	Mutant	Mutant	Mutant	Mutant	Mutant	Mutant	Mutant	Mutant	Mutant	Mutant	Mutant	Mutant	Mutant	Mutant	Mutant	Mutant	Mutant	Mutant	Wt	Mutant	Mutant	Mutant	Mutant	Mutant	Mutant	Mutant	Mutant	Mutant	Mutant	Mutant	Mutant
tumor_only_variants_147.vcf	Mutant	Mutant	Mutant	Mutant	Mutant	Mutant	Mutant	Mutant	Mutant	Mutant	Mutant	Mutant	Mutant	Mutant	Mutant	Mutant	Mutant	Mutant	Mutant	Mutant	Mutant	Mutant	Mutant	Mutant	Mutant	Mutant	Mutant	Mutant	Mutant	Mutant	Mutant	Mutant	Mutant	Mutant	Mutant	Mutant	Mutant	Mutant	Mutant	Wt	Mutant	Mutant	Mutant	Mutant	Mutant	Mutant	Mutant	Mutant	Mutant
tumor_only_variants_148.vcf	Mutant	Mutant	Wt	Mutant	Mutant	Mutant	Mutant	Mutant	Mutant	Mutant	Mutant	Mutant	Mutant	Mutant	Mutant	Mutant	Mutant	Mutant	Mutant	Mutant	Mutant	Mutant	Mutant	Mutant	Mutant	Mutant	Mutant	Mutant	Mutant	Mutant	Wt	Mutant	Mutant	Mutant	Mutant	Mutant	Mutant	Mutant	Mutant	Mutant	Mutant	Mutant	Mutant	Mutant	Mutant	Mutant	Mutant	Mutant	Mutant
tumor_only_variants_149.vcf	Mutant	Mutant	Wt	Mutant	Mutant	Mutant	Mutant	Mutant	Mutant	Mutant	Mutant	Mutant	Mutant	Mutant	Mutant	Mutant	Mutant	Mutant	Mutant	Mutant	Mutant	Mutant	Mutant	Mutant	Mutant	Mutant	Mutant	Mutant	Mutant	Mutant	Mutant	Mutant	Mutant	Mutant	Mutant	Mutant	Mutant	Mutant	Wt	Mutant	Mutant	Mutant	Mutant	Mutant	Mutant	Mutant	Mutant	Mutant	Wt
tumor_only_variants_150.vcf	Mutant	Mutant	Mutant	Mutant	Mutant	Mutant	Mutant	Mutant	Mutant	Mutant	Mutant	Mutant	Mutant	Mutant	Mutant	Mutant	Mutant	Mutant	Mutant	Mutant	Mutant	Mutant	Mutant	Mutant	Mutant	Mutant	Mutant	Mutant	Mutant	Mutant	Wt	Mutant	Mutant	Mutant	Mutant	Mutant	Mutant	Mutant	Mutant	Mutant	Mutant	Mutant	Mutant	Mutant	Mutant	Mutant	Mutant	Mutant	Mutant
tumor_only_variants_151.vcf	Mutant	Mutant	Mutant	Mutant	Mutant	Mutant	Mutant	Mutant	Mutant	Mutant	Mutant	Mutant	Mutant	Mutant	Mutant	Mutant	Mutant	Mutant	Mutant	Mutant	Mutant	Mutant	Mutant	Mutant	Mutant	Mutant	Mutant	Mutant	Mutant	Mutant	Wt	Mutant	Mutant	Mutant	Mutant	Mutant	Mutant	Mutant	Mutant	Mutant	Mutant	Mutant	Mutant	Mutant	Mutant	Mutant	Mutant	Mutant	Mutant
tumor_only_variants_152.vcf	Wt	Wt	Wt	Mutant	Wt	Wt	Mutant	Wt	Mutant	Wt	Wt	Wt	Wt	Wt	Mutant	Wt	Mutant	Mutant	Wt	Mutant	Wt	Wt	Wt	Mutant	Wt	Wt	Mutant	Wt	Wt	Wt	Wt	Wt	Wt	Wt	Wt	Wt	Wt	Wt	Wt	Wt	Wt	Mutant	Wt	Wt	Wt	Wt	Wt	Wt	Wt
tumor_only_variants_153.vcf	Mutant	Mutant	Mutant	Mutant	Mutant	Mutant	Mutant	Mutant	Mutant	Mutant	Mutant	Mutant	Mutant	Mutant	Mutant	Mutant	Mutant	Mutant	Mutant	Mutant	Mutant	Mutant	Mutant	Mutant	Mutant	Mutant	Mutant	Mutant	Mutant	Mutant	Mutant	Mutant	Mutant	Mutant	Mutant	Mutant	Mutant	Mutant	Mutant	Mutant	Mutant	Mutant	Mutant	Mutant	Mutant	Mutant	Mutant	Mutant	Mutant
tumor_only_variants_154.vcf	Mutant	Mutant	Mutant	Mutant	Mutant	Mutant	Mutant	Mutant	Mutant	Mutant	Mutant	Mutant	Mutant	Mutant	Mutant	Mutant	Mutant	Mutant	Mutant	Mutant	Mutant	Mutant	Mutant	Mutant	Mutant	Mutant	Mutant	Mutant	Mutant	Mutant	Mutant	Mutant	Mutant	Mutant	Mutant	Mutant	Mutant	Mutant	Mutant	Mutant	Mutant	Mutant	Mutant	Mutant	Mutant	Mutant	Mutant	Mutant	Mutant
tumor_only_variants_155.vcf	Mutant	Mutant	Mutant	Mutant	Mutant	Mutant	Mutant	Mutant	Mutant	Mutant	Mutant	Mutant	Mutant	Mutant	Mutant	Mutant	Mutant	Mutant	Mutant	Mutant	Mutant	Mutant	Mutant	Mutant	Mutant	Mutant	Mutant	Mutant	Mutant	Mutant	Mutant	Mutant	Mutant	Mutant	Mutant	Mutant	Mutant	Mutant	Mutant	Mutant	Mutant	Mutant	Mutant	Mutant	Mutant	Mutant	Mutant	Mutant	Mutant
tumor_only_variants_156.vcf	Mutant	Mutant	Mutant	Mutant	Mutant	Mutant	Mutant	Mutant	Mutant	Mutant	Mutant	Mutant	Mutant	Mutant	Mutant	Mutant	Mutant	Mutant	Mutant	Mutant	Mutant	Mutant	Mutant	Mutant	Mutant	Mutant	Mutant	Mutant	Mutant	Mutant	Mutant	Mutant	Mutant	Mutant	Mutant	Mutant	Mutant	Mutant	Mutant	Mutant	Mutant	Mutant	Mutant	Mutant	Mutant	Mutant	Mutant	Mutant	Mutant
tumor_only_variants_157.vcf	Mutant	Mutant	Mutant	Mutant	Mutant	Mutant	Mutant	Mutant	Mutant	Mutant	Mutant	Mutant	Mutant	Mutant	Mutant	Mutant	Mutant	Mutant	Mutant	Mutant	Mutant	Mutant	Mutant	Mutant	Mutant	Wt	Mutant	Mutant	Mutant	Mutant	Mutant	Mutant	Mutant	Mutant	Mutant	Mutant	Wt	Mutant	Mutant	Mutant	Mutant	Mutant	Mutant	Mutant	Mutant	Mutant	Mutant	Mutant	Mutant
tumor_only_variants_158.vcf	Mutant	Mutant	Mutant	Mutant	Mutant	Mutant	Mutant	Mutant	Mutant	Mutant	Mutant	Mutant	Mutant	Mutant	Mutant	Mutant	Mutant	Mutant	Mutant	Mutant	Mutant	Mutant	Mutant	Mutant	Mutant	Mutant	Mutant	Mutant	Mutant	Mutant	Mutant	Mutant	Wt	Mutant	Mutant	Mutant	Mutant	Mutant	Mutant	Mutant	Mutant	Mutant	Mutant	Mutant	Mutant	Mutant	Mutant	Mutant	Mutant
tumor_only_variants_159.vcf	Mutant	Mutant	Wt	Mutant	Mutant	Mutant	Mutant	Mutant	Mutant	Mutant	Mutant	Mutant	Mutant	Mutant	Mutant	Mutant	Mutant	Mutant	Mutant	Mutant	Mutant	Mutant	Mutant	Mutant	Mutant	Mutant	Mutant	Mutant	Mutant	Mutant	Wt	Mutant	Mutant	Mutant	Mutant	Mutant	Mutant	Mutant	Wt	Wt	Mutant	Mutant	Mutant	Mutant	Mutant	Mutant	Mutant	Mutant	Wt
tumor_only_variants_160.vcf	Mutant	Mutant	Mutant	Mutant	Mutant	Mutant	Mutant	Mutant	Mutant	Mutant	Mutant	Mutant	Mutant	Mutant	Mutant	Mutant	Mutant	Mutant	Mutant	Mutant	Mutant	Mutant	Mutant	Mutant	Mutant	Mutant	Mutant	Mutant	Mutant	Mutant	Mutant	Mutant	Mutant	Mutant	Mutant	Mutant	Mutant	Mutant	Mutant	Mutant	Mutant	Mutant	Mutant	Mutant	Mutant	Mutant	Mutant	Mutant	Mutant
tumor_only_variants_161.vcf	Mutant	Mutant	Wt	Mutant	Mutant	Mutant	Mutant	Mutant	Mutant	Mutant	Mutant	Mutant	Mutant	Mutant	Mutant	Mutant	Mutant	Mutant	Mutant	Mutant	Mutant	Mutant	Mutant	Mutant	Mutant	Mutant	Mutant	Mutant	Wt	Mutant	Wt	Mutant	Mutant	Mutant	Mutant	Mutant	Wt	Mutant	Mutant	Wt	Mutant	Mutant	Mutant	Mutant	Mutant	Mutant	Mutant	Mutant	Wt
tumor_only_variants_163.vcf	Mutant	Mutant	Wt	Mutant	Mutant	Mutant	Mutant	Mutant	Mutant	Mutant	Mutant	Mutant	Mutant	Mutant	Mutant	Mutant	Mutant	Mutant	Mutant	Mutant	Mutant	Mutant	Mutant	Mutant	Mutant	Mutant	Mutant	Mutant	Mutant	Mutant	Wt	Mutant	Mutant	Mutant	Mutant	Mutant	Wt	Mutant	Mutant	Wt	Mutant	Mutant	Mutant	Mutant	Wt	Mutant	Mutant	Mutant	Mutant
tumor_only_variants_164.vcf	Mutant	Mutant	Wt	Mutant	Mutant	Mutant	Mutant	Mutant	Mutant	Mutant	Mutant	Mutant	Mutant	Mutant	Mutant	Mutant	Mutant	Mutant	Mutant	Mutant	Mutant	Mutant	Mutant	Mutant	Mutant	Mutant	Mutant	Mutant	Mutant	Mutant	Mutant	Mutant	Mutant	Mutant	Mutant	Mutant	Mutant	Mutant	Mutant	Mutant	Mutant	Mutant	Mutant	Mutant	Mutant	Mutant	Mutant	Mutant	Wt
tumor_only_variants_165.vcf	Mutant	Mutant	Wt	Mutant	Mutant	Mutant	Mutant	Mutant	Mutant	Mutant	Mutant	Mutant	Mutant	Mutant	Mutant	Mutant	Mutant	Mutant	Mutant	Mutant	Mutant	Mutant	Mutant	Mutant	Mutant	Mutant	Mutant	Mutant	Mutant	Mutant	Mutant	Mutant	Mutant	Mutant	Mutant	Mutant	Mutant	Mutant	Mutant	Mutant	Mutant	Mutant	Mutant	Mutant	Mutant	Mutant	Mutant	Mutant	Mutant
tumor_only_variants_166.vcf	Mutant	Mutant	Wt	Mutant	Mutant	Mutant	Mutant	Mutant	Mutant	Mutant	Mutant	Mutant	Mutant	Mutant	Mutant	Mutant	Mutant	Mutant	Mutant	Mutant	Mutant	Mutant	Mutant	Mutant	Mutant	Mutant	Mutant	Mutant	Mutant	Mutant	Mutant	Mutant	Mutant	Mutant	Mutant	Mutant	Mutant	Mutant	Mutant	Mutant	Mutant	Mutant	Mutant	Mutant	Mutant	Mutant	Mutant	Mutant	Mutant
tumor_only_variants_167.vcf	Mutant	Mutant	Mutant	Mutant	Mutant	Mutant	Mutant	Mutant	Mutant	Mutant	Mutant	Mutant	Mutant	Mutant	Mutant	Mutant	Mutant	Mutant	Mutant	Mutant	Mutant	Mutant	Mutant	Mutant	Mutant	Mutant	Mutant	Mutant	Mutant	Mutant	Mutant	Mutant	Mutant	Mutant	Mutant	Mutant	Mutant	Mutant	Mutant	Mutant	Mutant	Mutant	Mutant	Mutant	Mutant	Mutant	Mutant	Mutant	Mutant
tumor_only_variants_168.vcf	Mutant	Mutant	Mutant	Mutant	Mutant	Mutant	Mutant	Mutant	Mutant	Mutant	Mutant	Mutant	Mutant	Mutant	Mutant	Mutant	Mutant	Mutant	Mutant	Mutant	Mutant	Mutant	Mutant	Mutant	Mutant	Mutant	Mutant	Wt	Mutant	Mutant	Mutant	Mutant	Mutant	Mutant	Mutant	Mutant	Mutant	Mutant	Mutant	Mutant	Mutant	Mutant	Mutant	Mutant	Mutant	Mutant	Mutant	Mutant	Mutant
tumor_only_variants_169.vcf	Mutant	Mutant	Mutant	Mutant	Mutant	Mutant	Mutant	Mutant	Mutant	Mutant	Mutant	Mutant	Mutant	Mutant	Mutant	Mutant	Mutant	Mutant	Mutant	Mutant	Mutant	Mutant	Mutant	Mutant	Mutant	Mutant	Mutant	Mutant	Mutant	Mutant	Wt	Mutant	Mutant	Mutant	Mutant	Mutant	Mutant	Mutant	Mutant	Mutant	Mutant	Mutant	Mutant	Mutant	Mutant	Mutant	Mutant	Mutant	Wt
tumor_only_variants_17.vcf	Mutant	Mutant	Wt	Mutant	Mutant	Mutant	Mutant	Mutant	Mutant	Mutant	Mutant	Mutant	Mutant	Mutant	Mutant	Mutant	Mutant	Mutant	Mutant	Mutant	Mutant	Mutant	Mutant	Mutant	Mutant	Mutant	Mutant	Mutant	Mutant	Mutant	Mutant	Mutant	Mutant	Mutant	Mutant	Mutant	Mutant	Mutant	Mutant	Mutant	Mutant	Mutant	Mutant	Mutant	Mutant	Mutant	Mutant	Mutant	Mutant
tumor_only_variants_170.vcf	Mutant	Mutant	Mutant	Mutant	Mutant	Mutant	Mutant	Mutant	Mutant	Mutant	Mutant	Mutant	Mutant	Mutant	Mutant	Mutant	Mutant	Mutant	Mutant	Mutant	Mutant	Mutant	Mutant	Mutant	Mutant	Mutant	Mutant	Mutant	Mutant	Mutant	Mutant	Mutant	Mutant	Mutant	Mutant	Mutant	Mutant	Mutant	Mutant	Mutant	Mutant	Mutant	Mutant	Mutant	Mutant	Mutant	Mutant	Mutant	Mutant
tumor_only_variants_171.vcf	Mutant	Mutant	Wt	Mutant	Mutant	Mutant	Mutant	Mutant	Mutant	Mutant	Wt	Mutant	Mutant	Mutant	Mutant	Mutant	Mutant	Mutant	Mutant	Mutant	Mutant	Mutant	Mutant	Mutant	Mutant	Mutant	Mutant	Mutant	Mutant	Mutant	Mutant	Mutant	Wt	Mutant	Mutant	Mutant	Wt	Mutant	Mutant	Mutant	Mutant	Mutant	Mutant	Mutant	Wt	Mutant	Mutant	Mutant	Wt
tumor_only_variants_172.vcf	Mutant	Mutant	Wt	Mutant	Mutant	Mutant	Mutant	Mutant	Mutant	Mutant	Mutant	Mutant	Mutant	Mutant	Mutant	Mutant	Mutant	Mutant	Mutant	Mutant	Mutant	Mutant	Mutant	Mutant	Mutant	Mutant	Mutant	Mutant	Mutant	Mutant	Mutant	Mutant	Mutant	Mutant	Mutant	Mutant	Mutant	Mutant	Mutant	Mutant	Mutant	Mutant	Mutant	Mutant	Mutant	Mutant	Mutant	Mutant	Mutant
tumor_only_variants_173.vcf	Mutant	Mutant	Mutant	Mutant	Mutant	Mutant	Mutant	Mutant	Mutant	Mutant	Mutant	Mutant	Mutant	Mutant	Mutant	Mutant	Mutant	Mutant	Mutant	Mutant	Mutant	Mutant	Mutant	Mutant	Mutant	Mutant	Mutant	Mutant	Mutant	Mutant	Mutant	Mutant	Mutant	Mutant	Mutant	Mutant	Mutant	Mutant	Mutant	Wt	Mutant	Mutant	Mutant	Mutant	Mutant	Mutant	Mutant	Mutant	Mutant
tumor_only_variants_174.vcf	Mutant	Mutant	Mutant	Mutant	Mutant	Mutant	Mutant	Mutant	Mutant	Mutant	Mutant	Mutant	Mutant	Mutant	Mutant	Mutant	Mutant	Mutant	Mutant	Mutant	Mutant	Mutant	Mutant	Mutant	Mutant	Mutant	Mutant	Mutant	Mutant	Mutant	Mutant	Mutant	Mutant	Mutant	Mutant	Mutant	Mutant	Mutant	Mutant	Wt	Mutant	Mutant	Mutant	Mutant	Mutant	Mutant	Mutant	Mutant	Wt
tumor_only_variants_175.vcf	Mutant	Mutant	Wt	Mutant	Mutant	Mutant	Mutant	Mutant	Mutant	Mutant	Mutant	Mutant	Mutant	Mutant	Mutant	Mutant	Mutant	Mutant	Mutant	Mutant	Mutant	Mutant	Mutant	Mutant	Mutant	Mutant	Mutant	Mutant	Mutant	Mutant	Mutant	Mutant	Mutant	Mutant	Mutant	Mutant	Wt	Mutant	Mutant	Mutant	Wt	Mutant	Mutant	Mutant	Mutant	Mutant	Mutant	Mutant	Wt
tumor_only_variants_176.vcf	Mutant	Mutant	Mutant	Mutant	Mutant	Mutant	Mutant	Mutant	Mutant	Mutant	Mutant	Mutant	Mutant	Mutant	Mutant	Mutant	Mutant	Mutant	Mutant	Mutant	Mutant	Mutant	Mutant	Mutant	Mutant	Mutant	Mutant	Mutant	Mutant	Mutant	Mutant	Mutant	Mutant	Mutant	Mutant	Mutant	Mutant	Mutant	Mutant	Mutant	Mutant	Mutant	Mutant	Mutant	Mutant	Mutant	Mutant	Mutant	Mutant
tumor_only_variants_177.vcf	Mutant	Mutant	Mutant	Mutant	Mutant	Mutant	Mutant	Mutant	Mutant	Mutant	Mutant	Mutant	Mutant	Mutant	Mutant	Mutant	Mutant	Mutant	Mutant	Mutant	Mutant	Mutant	Mutant	Mutant	Mutant	Mutant	Mutant	Mutant	Mutant	Mutant	Wt	Mutant	Mutant	Mutant	Mutant	Mutant	Mutant	Mutant	Mutant	Mutant	Mutant	Mutant	Mutant	Mutant	Mutant	Mutant	Mutant	Mutant	Mutant
tumor_only_variants_179.vcf	Mutant	Mutant	Wt	Mutant	Mutant	Mutant	Mutant	Mutant	Mutant	Mutant	Mutant	Mutant	Mutant	Mutant	Mutant	Mutant	Mutant	Mutant	Mutant	Mutant	Mutant	Mutant	Mutant	Mutant	Mutant	Mutant	Mutant	Mutant	Mutant	Mutant	Mutant	Mutant	Mutant	Mutant	Mutant	Wt	Mutant	Mutant	Mutant	Wt	Mutant	Mutant	Mutant	Mutant	Mutant	Mutant	Mutant	Mutant	Mutant
tumor_only_variants_18.vcf	Mutant	Mutant	Wt	Mutant	Mutant	Mutant	Mutant	Mutant	Mutant	Mutant	Mutant	Mutant	Mutant	Mutant	Mutant	Mutant	Mutant	Mutant	Mutant	Mutant	Mutant	Mutant	Mutant	Mutant	Mutant	Mutant	Mutant	Mutant	Mutant	Mutant	Wt	Mutant	Mutant	Mutant	Mutant	Mutant	Mutant	Mutant	Mutant	Mutant	Mutant	Mutant	Mutant	Mutant	Mutant	Mutant	Mutant	Mutant	Wt
tumor_only_variants_180.vcf	Mutant	Mutant	Mutant	Mutant	Mutant	Mutant	Mutant	Mutant	Mutant	Mutant	Mutant	Mutant	Mutant	Mutant	Mutant	Mutant	Mutant	Mutant	Mutant	Mutant	Mutant	Mutant	Mutant	Mutant	Mutant	Mutant	Mutant	Mutant	Mutant	Mutant	Mutant	Mutant	Mutant	Mutant	Mutant	Mutant	Mutant	Mutant	Mutant	Mutant	Mutant	Mutant	Mutant	Mutant	Mutant	Mutant	Mutant	Mutant	Mutant
tumor_only_variants_182.vcf	Mutant	Mutant	Wt	Mutant	Mutant	Mutant	Mutant	Mutant	Mutant	Mutant	Mutant	Mutant	Mutant	Mutant	Mutant	Mutant	Mutant	Mutant	Mutant	Mutant	Mutant	Mutant	Mutant	Mutant	Mutant	Mutant	Mutant	Mutant	Mutant	Mutant	Wt	Mutant	Mutant	Mutant	Mutant	Mutant	Mutant	Mutant	Mutant	Wt	Mutant	Mutant	Mutant	Mutant	Mutant	Mutant	Mutant	Mutant	Mutant
tumor_only_variants_183.vcf	Mutant	Mutant	Mutant	Mutant	Mutant	Mutant	Mutant	Mutant	Mutant	Mutant	Mutant	Mutant	Mutant	Mutant	Mutant	Mutant	Mutant	Mutant	Mutant	Mutant	Mutant	Mutant	Mutant	Mutant	Mutant	Mutant	Mutant	Mutant	Mutant	Mutant	Mutant	Mutant	Mutant	Mutant	Mutant	Mutant	Mutant	Mutant	Mutant	Mutant	Mutant	Mutant	Mutant	Mutant	Mutant	Mutant	Mutant	Mutant	Mutant
tumor_only_variants_184.vcf	Mutant	Mutant	Mutant	Mutant	Mutant	Mutant	Mutant	Mutant	Mutant	Mutant	Mutant	Mutant	Mutant	Mutant	Mutant	Mutant	Mutant	Mutant	Mutant	Mutant	Mutant	Mutant	Mutant	Mutant	Mutant	Mutant	Mutant	Mutant	Mutant	Mutant	Mutant	Mutant	Mutant	Mutant	Mutant	Mutant	Mutant	Mutant	Mutant	Mutant	Mutant	Mutant	Mutant	Mutant	Mutant	Mutant	Mutant	Mutant	Mutant
tumor_only_variants_185.vcf	Mutant	Mutant	Mutant	Mutant	Mutant	Mutant	Mutant	Mutant	Mutant	Mutant	Mutant	Mutant	Mutant	Mutant	Mutant	Mutant	Mutant	Mutant	Mutant	Mutant	Mutant	Mutant	Mutant	Mutant	Mutant	Mutant	Mutant	Mutant	Mutant	Mutant	Wt	Mutant	Wt	Mutant	Mutant	Mutant	Mutant	Mutant	Mutant	Wt	Mutant	Mutant	Mutant	Mutant	Mutant	Mutant	Mutant	Mutant	Wt
tumor_only_variants_186.vcf	Mutant	Mutant	Mutant	Mutant	Mutant	Mutant	Mutant	Mutant	Mutant	Mutant	Mutant	Mutant	Mutant	Mutant	Mutant	Mutant	Mutant	Mutant	Mutant	Mutant	Mutant	Mutant	Mutant	Mutant	Mutant	Mutant	Mutant	Mutant	Mutant	Mutant	Mutant	Mutant	Mutant	Mutant	Mutant	Mutant	Mutant	Mutant	Mutant	Mutant	Mutant	Mutant	Mutant	Mutant	Mutant	Mutant	Mutant	Mutant	Mutant
tumor_only_variants_187.vcf	Mutant	Mutant	Wt	Mutant	Mutant	Mutant	Mutant	Mutant	Mutant	Mutant	Mutant	Mutant	Mutant	Mutant	Mutant	Mutant	Mutant	Mutant	Mutant	Mutant	Mutant	Mutant	Mutant	Mutant	Mutant	Mutant	Mutant	Mutant	Mutant	Mutant	Wt	Mutant	Mutant	Mutant	Mutant	Mutant	Wt	Mutant	Wt	Mutant	Mutant	Mutant	Mutant	Mutant	Mutant	Mutant	Mutant	Mutant	Wt
tumor_only_variants_189.vcf	Mutant	Wt	Mutant	Mutant	Mutant	Mutant	Mutant	Mutant	Mutant	Mutant	Mutant	Mutant	Mutant	Mutant	Mutant	Mutant	Mutant	Mutant	Mutant	Mutant	Mutant	Mutant	Mutant	Mutant	Mutant	Mutant	Mutant	Mutant	Mutant	Mutant	Wt	Mutant	Wt	Mutant	Mutant	Mutant	Mutant	Mutant	Mutant	Mutant	Mutant	Mutant	Mutant	Mutant	Mutant	Mutant	Mutant	Mutant	Mutant
tumor_only_variants_19.vcf	Mutant	Mutant	Mutant	Mutant	Mutant	Mutant	Mutant	Mutant	Mutant	Mutant	Mutant	Mutant	Mutant	Mutant	Mutant	Mutant	Mutant	Mutant	Mutant	Mutant	Mutant	Mutant	Mutant	Mutant	Mutant	Mutant	Mutant	Mutant	Mutant	Mutant	Mutant	Mutant	Mutant	Mutant	Mutant	Mutant	Mutant	Mutant	Mutant	Mutant	Mutant	Mutant	Mutant	Mutant	Mutant	Mutant	Mutant	Mutant	Mutant
tumor_only_variants_190.vcf	Mutant	Mutant	Wt	Mutant	Mutant	Mutant	Mutant	Mutant	Mutant	Mutant	Mutant	Mutant	Mutant	Mutant	Mutant	Mutant	Mutant	Mutant	Mutant	Mutant	Mutant	Mutant	Mutant	Mutant	Mutant	Mutant	Mutant	Mutant	Mutant	Mutant	Mutant	Mutant	Mutant	Mutant	Mutant	Mutant	Mutant	Mutant	Mutant	Mutant	Mutant	Mutant	Mutant	Mutant	Mutant	Mutant	Mutant	Mutant	Mutant
tumor_only_variants_191.vcf	Mutant	Mutant	Wt	Mutant	Mutant	Mutant	Mutant	Mutant	Mutant	Mutant	Mutant	Mutant	Mutant	Mutant	Mutant	Mutant	Mutant	Mutant	Mutant	Mutant	Mutant	Mutant	Mutant	Mutant	Mutant	Mutant	Mutant	Mutant	Mutant	Mutant	Wt	Mutant	Mutant	Mutant	Mutant	Mutant	Wt	Mutant	Mutant	Wt	Mutant	Mutant	Mutant	Mutant	Wt	Mutant	Mutant	Mutant	Wt
tumor_only_variants_192.vcf	Mutant	Mutant	Wt	Mutant	Mutant	Mutant	Mutant	Mutant	Mutant	Mutant	Mutant	Mutant	Mutant	Mutant	Mutant	Mutant	Mutant	Mutant	Mutant	Mutant	Mutant	Mutant	Mutant	Mutant	Mutant	Mutant	Mutant	Mutant	Mutant	Mutant	Mutant	Mutant	Mutant	Mutant	Mutant	Mutant	Mutant	Mutant	Mutant	Mutant	Mutant	Mutant	Mutant	Mutant	Mutant	Mutant	Mutant	Mutant	Mutant
tumor_only_variants_193.vcf	Mutant	Mutant	Wt	Mutant	Mutant	Mutant	Mutant	Mutant	Mutant	Mutant	Mutant	Mutant	Mutant	Mutant	Mutant	Mutant	Mutant	Mutant	Mutant	Mutant	Mutant	Mutant	Mutant	Mutant	Mutant	Mutant	Mutant	Mutant	Mutant	Mutant	Mutant	Mutant	Mutant	Mutant	Mutant	Mutant	Mutant	Mutant	Mutant	Mutant	Mutant	Mutant	Mutant	Mutant	Mutant	Mutant	Mutant	Mutant	Mutant
tumor_only_variants_194.vcf	Mutant	Mutant	Mutant	Mutant	Mutant	Mutant	Mutant	Mutant	Mutant	Mutant	Wt	Mutant	Mutant	Mutant	Mutant	Mutant	Mutant	Mutant	Mutant	Mutant	Mutant	Mutant	Mutant	Mutant	Mutant	Mutant	Mutant	Mutant	Mutant	Mutant	Mutant	Mutant	Mutant	Mutant	Mutant	Mutant	Wt	Mutant	Mutant	Wt	Mutant	Mutant	Mutant	Mutant	Mutant	Mutant	Mutant	Mutant	Wt
tumor_only_variants_195.vcf	Mutant	Mutant	Wt	Mutant	Mutant	Mutant	Mutant	Mutant	Mutant	Mutant	Mutant	Mutant	Mutant	Mutant	Mutant	Mutant	Mutant	Mutant	Mutant	Mutant	Mutant	Mutant	Mutant	Mutant	Mutant	Mutant	Mutant	Mutant	Mutant	Mutant	Mutant	Mutant	Mutant	Mutant	Mutant	Mutant	Wt	Mutant	Mutant	Wt	Mutant	Mutant	Mutant	Mutant	Mutant	Mutant	Mutant	Mutant	Wt
tumor_only_variants_196.vcf	Mutant	Mutant	Mutant	Mutant	Mutant	Mutant	Mutant	Mutant	Mutant	Mutant	Mutant	Mutant	Mutant	Mutant	Mutant	Mutant	Mutant	Mutant	Mutant	Mutant	Mutant	Mutant	Mutant	Mutant	Mutant	Mutant	Mutant	Mutant	Mutant	Mutant	Wt	Mutant	Mutant	Mutant	Mutant	Mutant	Wt	Mutant	Wt	Mutant	Wt	Mutant	Mutant	Mutant	Wt	Mutant	Mutant	Mutant	Wt
tumor_only_variants_197.vcf	Mutant	Mutant	Mutant	Mutant	Mutant	Mutant	Mutant	Mutant	Mutant	Mutant	Mutant	Mutant	Mutant	Mutant	Mutant	Mutant	Mutant	Mutant	Mutant	Mutant	Mutant	Mutant	Mutant	Mutant	Mutant	Mutant	Mutant	Wt	Mutant	Mutant	Mutant	Mutant	Mutant	Mutant	Mutant	Mutant	Mutant	Mutant	Mutant	Mutant	Mutant	Mutant	Mutant	Mutant	Mutant	Mutant	Mutant	Mutant	Wt
tumor_only_variants_198.vcf	Mutant	Mutant	Mutant	Mutant	Mutant	Mutant	Mutant	Mutant	Mutant	Mutant	Mutant	Mutant	Mutant	Mutant	Mutant	Mutant	Mutant	Mutant	Mutant	Mutant	Mutant	Mutant	Mutant	Mutant	Mutant	Mutant	Mutant	Mutant	Mutant	Mutant	Mutant	Mutant	Mutant	Mutant	Mutant	Mutant	Mutant	Mutant	Mutant	Mutant	Mutant	Mutant	Mutant	Mutant	Mutant	Mutant	Mutant	Mutant	Mutant
tumor_only_variants_199.vcf	Mutant	Mutant	Wt	Mutant	Mutant	Mutant	Mutant	Mutant	Mutant	Mutant	Mutant	Mutant	Mutant	Mutant	Mutant	Mutant	Mutant	Mutant	Mutant	Mutant	Mutant	Mutant	Mutant	Mutant	Mutant	Mutant	Mutant	Mutant	Mutant	Mutant	Wt	Mutant	Mutant	Mutant	Mutant	Mutant	Mutant	Mutant	Mutant	Mutant	Mutant	Mutant	Mutant	Mutant	Mutant	Mutant	Mutant	Mutant	Wt
tumor_only_variants_2.vcf	Mutant	Mutant	Mutant	Mutant	Mutant	Mutant	Mutant	Mutant	Mutant	Mutant	Wt	Mutant	Mutant	Mutant	Mutant	Mutant	Mutant	Mutant	Mutant	Mutant	Mutant	Mutant	Mutant	Mutant	Mutant	Mutant	Mutant	Mutant	Mutant	Mutant	Mutant	Mutant	Mutant	Mutant	Mutant	Mutant	Mutant	Mutant	Mutant	Wt	Mutant	Mutant	Mutant	Mutant	Mutant	Mutant	Mutant	Mutant	Wt
tumor_only_variants_20.vcf	Mutant	Mutant	Mutant	Mutant	Mutant	Mutant	Mutant	Mutant	Mutant	Mutant	Mutant	Mutant	Mutant	Mutant	Mutant	Mutant	Mutant	Mutant	Mutant	Mutant	Mutant	Mutant	Mutant	Mutant	Mutant	Mutant	Mutant	Mutant	Mutant	Mutant	Wt	Mutant	Mutant	Mutant	Mutant	Mutant	Mutant	Mutant	Mutant	Mutant	Mutant	Mutant	Mutant	Mutant	Mutant	Mutant	Mutant	Mutant	Mutant
tumor_only_variants_200.vcf	Mutant	Mutant	Mutant	Mutant	Mutant	Mutant	Mutant	Mutant	Mutant	Mutant	Mutant	Mutant	Mutant	Mutant	Mutant	Mutant	Mutant	Mutant	Mutant	Mutant	Mutant	Mutant	Mutant	Mutant	Mutant	Mutant	Mutant	Mutant	Mutant	Mutant	Mutant	Mutant	Mutant	Mutant	Mutant	Mutant	Mutant	Mutant	Mutant	Mutant	Mutant	Mutant	Mutant	Mutant	Mutant	Mutant	Mutant	Mutant	Mutant
tumor_only_variants_201.vcf	Mutant	Mutant	Mutant	Mutant	Mutant	Mutant	Mutant	Mutant	Mutant	Mutant	Mutant	Mutant	Mutant	Mutant	Mutant	Mutant	Mutant	Mutant	Mutant	Mutant	Mutant	Mutant	Mutant	Mutant	Mutant	Mutant	Mutant	Mutant	Mutant	Mutant	Mutant	Mutant	Mutant	Mutant	Mutant	Mutant	Mutant	Mutant	Mutant	Mutant	Mutant	Mutant	Mutant	Mutant	Mutant	Mutant	Mutant	Mutant	Mutant
tumor_only_variants_202.vcf	Mutant	Mutant	Wt	Mutant	Mutant	Mutant	Mutant	Mutant	Mutant	Mutant	Mutant	Mutant	Mutant	Mutant	Mutant	Mutant	Mutant	Mutant	Mutant	Mutant	Mutant	Mutant	Mutant	Mutant	Mutant	Mutant	Mutant	Mutant	Mutant	Mutant	Mutant	Mutant	Mutant	Mutant	Mutant	Mutant	Mutant	Mutant	Mutant	Wt	Mutant	Mutant	Mutant	Mutant	Wt	Mutant	Mutant	Mutant	Wt
tumor_only_variants_203.vcf	Mutant	Mutant	Wt	Mutant	Mutant	Mutant	Mutant	Mutant	Mutant	Mutant	Mutant	Mutant	Mutant	Mutant	Mutant	Mutant	Mutant	Mutant	Mutant	Mutant	Mutant	Mutant	Mutant	Mutant	Mutant	Mutant	Mutant	Mutant	Mutant	Mutant	Mutant	Mutant	Mutant	Mutant	Mutant	Mutant	Wt	Mutant	Mutant	Wt	Mutant	Mutant	Mutant	Mutant	Mutant	Mutant	Mutant	Mutant	Mutant
tumor_only_variants_204.vcf	Mutant	Mutant	Wt	Mutant	Mutant	Mutant	Mutant	Mutant	Mutant	Mutant	Mutant	Mutant	Mutant	Mutant	Mutant	Mutant	Mutant	Mutant	Wt	Mutant	Mutant	Mutant	Mutant	Mutant	Mutant	Mutant	Mutant	Mutant	Mutant	Mutant	Wt	Mutant	Mutant	Mutant	Mutant	Mutant	Mutant	Mutant	Mutant	Wt	Mutant	Mutant	Mutant	Mutant	Mutant	Mutant	Mutant	Mutant	Mutant
tumor_only_variants_205.vcf	Mutant	Mutant	Wt	Mutant	Mutant	Mutant	Mutant	Mutant	Mutant	Mutant	Mutant	Mutant	Mutant	Mutant	Mutant	Mutant	Mutant	Mutant	Mutant	Mutant	Mutant	Mutant	Mutant	Mutant	Mutant	Mutant	Mutant	Wt	Mutant	Mutant	Wt	Mutant	Mutant	Mutant	Mutant	Mutant	Mutant	Mutant	Mutant	Mutant	Mutant	Mutant	Mutant	Mutant	Mutant	Mutant	Mutant	Mutant	Mutant
tumor_only_variants_207.vcf	Mutant	Mutant	Mutant	Mutant	Mutant	Mutant	Mutant	Mutant	Mutant	Mutant	Mutant	Mutant	Mutant	Mutant	Mutant	Mutant	Mutant	Mutant	Mutant	Mutant	Mutant	Mutant	Mutant	Mutant	Mutant	Mutant	Mutant	Mutant	Mutant	Mutant	Mutant	Mutant	Mutant	Mutant	Mutant	Mutant	Mutant	Mutant	Mutant	Mutant	Mutant	Mutant	Mutant	Mutant	Mutant	Mutant	Mutant	Mutant	Mutant
tumor_only_variants_208.vcf	Mutant	Mutant	Mutant	Mutant	Mutant	Mutant	Mutant	Mutant	Mutant	Mutant	Mutant	Mutant	Mutant	Mutant	Mutant	Mutant	Mutant	Mutant	Mutant	Mutant	Mutant	Mutant	Mutant	Mutant	Mutant	Wt	Mutant	Mutant	Mutant	Mutant	Wt	Mutant	Mutant	Mutant	Mutant	Mutant	Mutant	Mutant	Mutant	Wt	Mutant	Mutant	Mutant	Mutant	Mutant	Mutant	Mutant	Mutant	Mutant
tumor_only_variants_209.vcf	Mutant	Mutant	Mutant	Mutant	Mutant	Mutant	Mutant	Mutant	Mutant	Mutant	Mutant	Mutant	Mutant	Mutant	Mutant	Mutant	Mutant	Mutant	Mutant	Mutant	Mutant	Mutant	Mutant	Mutant	Mutant	Mutant	Mutant	Mutant	Mutant	Mutant	Mutant	Mutant	Mutant	Mutant	Mutant	Mutant	Mutant	Mutant	Mutant	Mutant	Mutant	Mutant	Mutant	Mutant	Mutant	Mutant	Mutant	Mutant	Mutant
tumor_only_variants_21.vcf	Mutant	Mutant	Wt	Mutant	Mutant	Mutant	Mutant	Mutant	Mutant	Mutant	Wt	Mutant	Mutant	Mutant	Mutant	Mutant	Mutant	Mutant	Mutant	Mutant	Mutant	Mutant	Mutant	Mutant	Mutant	Wt	Mutant	Mutant	Mutant	Mutant	Wt	Mutant	Wt	Mutant	Mutant	Mutant	Wt	Mutant	Mutant	Wt	Mutant	Mutant	Mutant	Mutant	Wt	Mutant	Mutant	Mutant	Mutant
tumor_only_variants_211.vcf	Mutant	Mutant	Wt	Mutant	Mutant	Mutant	Mutant	Mutant	Mutant	Mutant	Mutant	Mutant	Mutant	Mutant	Mutant	Mutant	Mutant	Mutant	Mutant	Mutant	Mutant	Mutant	Mutant	Mutant	Mutant	Mutant	Mutant	Mutant	Mutant	Mutant	Mutant	Mutant	Mutant	Mutant	Mutant	Mutant	Mutant	Mutant	Mutant	Mutant	Mutant	Mutant	Mutant	Mutant	Mutant	Mutant	Mutant	Mutant	Mutant
tumor_only_variants_212.vcf	Mutant	Mutant	Mutant	Mutant	Mutant	Mutant	Mutant	Mutant	Mutant	Mutant	Mutant	Mutant	Mutant	Mutant	Mutant	Mutant	Mutant	Mutant	Mutant	Mutant	Mutant	Mutant	Mutant	Mutant	Mutant	Mutant	Mutant	Mutant	Mutant	Mutant	Mutant	Mutant	Mutant	Mutant	Mutant	Mutant	Mutant	Mutant	Mutant	Mutant	Mutant	Mutant	Mutant	Mutant	Mutant	Mutant	Mutant	Mutant	Wt
tumor_only_variants_213.vcf	Mutant	Mutant	Wt	Mutant	Mutant	Mutant	Mutant	Mutant	Mutant	Mutant	Mutant	Mutant	Mutant	Mutant	Mutant	Mutant	Mutant	Mutant	Mutant	Mutant	Mutant	Mutant	Mutant	Mutant	Mutant	Mutant	Mutant	Mutant	Mutant	Mutant	Mutant	Mutant	Wt	Mutant	Mutant	Mutant	Mutant	Mutant	Mutant	Mutant	Mutant	Mutant	Mutant	Mutant	Mutant	Mutant	Mutant	Mutant	Mutant
tumor_only_variants_215.vcf	Mutant	Mutant	Mutant	Mutant	Mutant	Mutant	Mutant	Mutant	Mutant	Mutant	Mutant	Mutant	Mutant	Mutant	Mutant	Mutant	Mutant	Mutant	Mutant	Mutant	Mutant	Mutant	Mutant	Mutant	Mutant	Mutant	Mutant	Mutant	Mutant	Mutant	Mutant	Mutant	Mutant	Mutant	Mutant	Wt	Wt	Mutant	Mutant	Wt	Mutant	Mutant	Mutant	Mutant	Mutant	Mutant	Mutant	Mutant	Wt
tumor_only_variants_216.vcf	Mutant	Mutant	Mutant	Mutant	Mutant	Mutant	Mutant	Mutant	Mutant	Mutant	Mutant	Mutant	Mutant	Mutant	Mutant	Mutant	Mutant	Mutant	Mutant	Mutant	Mutant	Mutant	Mutant	Mutant	Mutant	Mutant	Mutant	Mutant	Mutant	Mutant	Mutant	Mutant	Mutant	Mutant	Mutant	Mutant	Mutant	Mutant	Mutant	Mutant	Mutant	Mutant	Mutant	Mutant	Mutant	Mutant	Mutant	Mutant	Mutant
tumor_only_variants_217.vcf	Mutant	Mutant	Mutant	Mutant	Mutant	Mutant	Mutant	Mutant	Mutant	Mutant	Mutant	Mutant	Mutant	Mutant	Mutant	Mutant	Mutant	Mutant	Mutant	Mutant	Mutant	Mutant	Mutant	Mutant	Mutant	Mutant	Mutant	Mutant	Mutant	Mutant	Wt	Mutant	Mutant	Mutant	Mutant	Mutant	Wt	Mutant	Wt	Wt	Mutant	Mutant	Mutant	Mutant	Mutant	Mutant	Mutant	Mutant	Mutant
tumor_only_variants_218.vcf	Mutant	Mutant	Wt	Mutant	Mutant	Mutant	Mutant	Mutant	Mutant	Mutant	Mutant	Mutant	Mutant	Mutant	Mutant	Mutant	Mutant	Mutant	Mutant	Mutant	Mutant	Mutant	Mutant	Mutant	Mutant	Mutant	Mutant	Mutant	Mutant	Mutant	Mutant	Mutant	Mutant	Mutant	Mutant	Mutant	Mutant	Mutant	Mutant	Mutant	Mutant	Mutant	Mutant	Mutant	Mutant	Mutant	Mutant	Mutant	Mutant
tumor_only_variants_219.vcf	Mutant	Mutant	Mutant	Mutant	Mutant	Mutant	Mutant	Mutant	Mutant	Mutant	Mutant	Mutant	Mutant	Mutant	Mutant	Mutant	Mutant	Mutant	Mutant	Mutant	Mutant	Mutant	Mutant	Mutant	Mutant	Mutant	Mutant	Mutant	Mutant	Mutant	Mutant	Mutant	Mutant	Mutant	Mutant	Mutant	Mutant	Mutant	Mutant	Mutant	Mutant	Mutant	Mutant	Mutant	Mutant	Mutant	Mutant	Mutant	Mutant
tumor_only_variants_22.vcf	Mutant	Mutant	Mutant	Mutant	Mutant	Mutant	Mutant	Mutant	Mutant	Mutant	Mutant	Mutant	Mutant	Mutant	Mutant	Mutant	Mutant	Mutant	Mutant	Mutant	Mutant	Mutant	Mutant	Mutant	Mutant	Mutant	Mutant	Mutant	Mutant	Mutant	Mutant	Mutant	Mutant	Mutant	Mutant	Mutant	Mutant	Mutant	Mutant	Mutant	Mutant	Mutant	Mutant	Mutant	Mutant	Mutant	Mutant	Mutant	Mutant
tumor_only_variants_220.vcf	Mutant	Wt	Wt	Mutant	Mutant	Mutant	Mutant	Mutant	Mutant	Mutant	Wt	Mutant	Mutant	Mutant	Mutant	Mutant	Mutant	Mutant	Mutant	Mutant	Mutant	Mutant	Mutant	Mutant	Mutant	Wt	Mutant	Mutant	Mutant	Mutant	Wt	Mutant	Wt	Mutant	Mutant	Mutant	Mutant	Mutant	Mutant	Wt	Mutant	Mutant	Mutant	Mutant	Mutant	Mutant	Mutant	Mutant	Wt
tumor_only_variants_221.vcf	Mutant	Mutant	Wt	Mutant	Mutant	Mutant	Mutant	Mutant	Mutant	Mutant	Mutant	Mutant	Mutant	Mutant	Mutant	Mutant	Mutant	Mutant	Mutant	Mutant	Mutant	Mutant	Mutant	Mutant	Mutant	Mutant	Mutant	Mutant	Mutant	Mutant	Mutant	Mutant	Mutant	Mutant	Mutant	Mutant	Mutant	Mutant	Mutant	Mutant	Mutant	Mutant	Mutant	Mutant	Mutant	Mutant	Mutant	Mutant	Mutant
tumor_only_variants_222.vcf	Mutant	Mutant	Mutant	Mutant	Mutant	Mutant	Mutant	Mutant	Mutant	Mutant	Mutant	Mutant	Mutant	Mutant	Mutant	Mutant	Mutant	Mutant	Mutant	Mutant	Mutant	Mutant	Mutant	Mutant	Mutant	Mutant	Mutant	Mutant	Mutant	Mutant	Mutant	Mutant	Mutant	Mutant	Mutant	Mutant	Mutant	Mutant	Mutant	Mutant	Mutant	Mutant	Mutant	Mutant	Mutant	Mutant	Mutant	Mutant	Mutant
tumor_only_variants_223.vcf	Mutant	Mutant	Mutant	Mutant	Mutant	Mutant	Mutant	Mutant	Mutant	Mutant	Mutant	Mutant	Mutant	Mutant	Mutant	Mutant	Mutant	Mutant	Mutant	Mutant	Mutant	Mutant	Mutant	Mutant	Mutant	Mutant	Mutant	Mutant	Mutant	Mutant	Wt	Mutant	Mutant	Mutant	Mutant	Mutant	Mutant	Mutant	Mutant	Wt	Mutant	Mutant	Mutant	Mutant	Mutant	Mutant	Mutant	Mutant	Mutant
tumor_only_variants_224.vcf	Mutant	Mutant	Mutant	Mutant	Mutant	Mutant	Mutant	Mutant	Mutant	Mutant	Wt	Mutant	Mutant	Mutant	Mutant	Mutant	Mutant	Mutant	Mutant	Mutant	Mutant	Mutant	Mutant	Mutant	Mutant	Mutant	Mutant	Mutant	Mutant	Mutant	Mutant	Mutant	Mutant	Mutant	Mutant	Mutant	Mutant	Mutant	Mutant	Wt	Mutant	Mutant	Mutant	Mutant	Mutant	Mutant	Mutant	Mutant	Mutant
tumor_only_variants_225.vcf	Mutant	Mutant	Wt	Mutant	Mutant	Mutant	Mutant	Mutant	Mutant	Mutant	Mutant	Mutant	Mutant	Mutant	Mutant	Mutant	Mutant	Mutant	Mutant	Mutant	Mutant	Mutant	Mutant	Mutant	Mutant	Mutant	Mutant	Mutant	Mutant	Wt	Wt	Mutant	Mutant	Mutant	Mutant	Mutant	Mutant	Mutant	Wt	Mutant	Mutant	Mutant	Mutant	Mutant	Wt	Mutant	Mutant	Mutant	Mutant
tumor_only_variants_226.vcf	Mutant	Mutant	Wt	Mutant	Mutant	Mutant	Mutant	Mutant	Mutant	Mutant	Mutant	Mutant	Mutant	Mutant	Mutant	Mutant	Mutant	Mutant	Mutant	Mutant	Mutant	Mutant	Mutant	Mutant	Mutant	Mutant	Mutant	Mutant	Mutant	Mutant	Mutant	Mutant	Mutant	Mutant	Mutant	Mutant	Mutant	Mutant	Mutant	Mutant	Mutant	Mutant	Mutant	Mutant	Mutant	Mutant	Mutant	Mutant	Wt
tumor_only_variants_227.vcf	Mutant	Mutant	Wt	Mutant	Mutant	Mutant	Mutant	Mutant	Mutant	Mutant	Mutant	Mutant	Mutant	Mutant	Mutant	Mutant	Mutant	Mutant	Mutant	Mutant	Mutant	Mutant	Mutant	Mutant	Mutant	Mutant	Mutant	Mutant	Mutant	Mutant	Mutant	Mutant	Mutant	Mutant	Mutant	Mutant	Wt	Mutant	Mutant	Wt	Mutant	Mutant	Mutant	Mutant	Mutant	Mutant	Mutant	Mutant	Mutant
tumor_only_variants_228.vcf	Mutant	Mutant	Mutant	Mutant	Mutant	Mutant	Mutant	Mutant	Mutant	Mutant	Mutant	Mutant	Mutant	Mutant	Mutant	Mutant	Mutant	Mutant	Mutant	Mutant	Mutant	Mutant	Mutant	Mutant	Mutant	Mutant	Mutant	Mutant	Mutant	Mutant	Wt	Mutant	Mutant	Mutant	Mutant	Mutant	Mutant	Mutant	Mutant	Mutant	Mutant	Mutant	Mutant	Mutant	Mutant	Mutant	Mutant	Mutant	Mutant
tumor_only_variants_23.vcf	Mutant	Mutant	Wt	Mutant	Mutant	Mutant	Mutant	Mutant	Mutant	Mutant	Mutant	Mutant	Mutant	Mutant	Mutant	Mutant	Mutant	Mutant	Mutant	Mutant	Mutant	Mutant	Mutant	Mutant	Mutant	Mutant	Mutant	Wt	Mutant	Mutant	Wt	Mutant	Mutant	Mutant	Mutant	Mutant	Mutant	Mutant	Mutant	Wt	Mutant	Mutant	Mutant	Mutant	Mutant	Mutant	Mutant	Mutant	Mutant
tumor_only_variants_230.vcf	Mutant	Mutant	Mutant	Mutant	Mutant	Mutant	Mutant	Mutant	Mutant	Mutant	Mutant	Mutant	Mutant	Mutant	Mutant	Mutant	Mutant	Mutant	Mutant	Mutant	Mutant	Mutant	Mutant	Mutant	Mutant	Mutant	Mutant	Mutant	Mutant	Mutant	Mutant	Mutant	Mutant	Mutant	Mutant	Mutant	Mutant	Mutant	Mutant	Wt	Mutant	Mutant	Mutant	Mutant	Mutant	Mutant	Mutant	Mutant	Mutant
tumor_only_variants_231.vcf	Mutant	Mutant	Mutant	Mutant	Mutant	Mutant	Mutant	Mutant	Mutant	Mutant	Mutant	Mutant	Mutant	Mutant	Mutant	Mutant	Mutant	Mutant	Mutant	Mutant	Mutant	Mutant	Mutant	Mutant	Mutant	Mutant	Mutant	Mutant	Mutant	Mutant	Mutant	Mutant	Mutant	Mutant	Mutant	Mutant	Mutant	Mutant	Mutant	Mutant	Mutant	Mutant	Mutant	Mutant	Mutant	Mutant	Mutant	Mutant	Mutant
tumor_only_variants_233.vcf	Mutant	Mutant	Mutant	Mutant	Mutant	Mutant	Mutant	Mutant	Mutant	Mutant	Mutant	Mutant	Mutant	Mutant	Mutant	Mutant	Mutant	Mutant	Mutant	Mutant	Mutant	Mutant	Mutant	Mutant	Mutant	Mutant	Mutant	Mutant	Mutant	Mutant	Mutant	Mutant	Mutant	Mutant	Mutant	Mutant	Mutant	Mutant	Mutant	Mutant	Mutant	Mutant	Mutant	Mutant	Wt	Mutant	Mutant	Mutant	Mutant
tumor_only_variants_234.vcf	Mutant	Mutant	Wt	Mutant	Mutant	Mutant	Mutant	Mutant	Mutant	Mutant	Wt	Mutant	Mutant	Mutant	Mutant	Mutant	Mutant	Mutant	Mutant	Mutant	Mutant	Mutant	Mutant	Mutant	Mutant	Mutant	Mutant	Mutant	Mutant	Mutant	Mutant	Mutant	Wt	Mutant	Mutant	Mutant	Mutant	Mutant	Mutant	Mutant	Mutant	Mutant	Mutant	Mutant	Mutant	Mutant	Mutant	Mutant	Wt
tumor_only_variants_235.vcf	Mutant	Mutant	Mutant	Mutant	Mutant	Mutant	Mutant	Mutant	Mutant	Mutant	Mutant	Mutant	Mutant	Mutant	Mutant	Mutant	Mutant	Mutant	Mutant	Mutant	Mutant	Mutant	Mutant	Mutant	Mutant	Mutant	Mutant	Mutant	Mutant	Mutant	Wt	Mutant	Mutant	Mutant	Mutant	Mutant	Mutant	Mutant	Mutant	Mutant	Mutant	Mutant	Mutant	Mutant	Mutant	Mutant	Mutant	Mutant	Wt
tumor_only_variants_236.vcf	Mutant	Mutant	Mutant	Mutant	Mutant	Mutant	Mutant	Mutant	Mutant	Mutant	Mutant	Mutant	Mutant	Mutant	Mutant	Mutant	Mutant	Mutant	Mutant	Mutant	Mutant	Mutant	Mutant	Mutant	Mutant	Mutant	Mutant	Mutant	Mutant	Mutant	Mutant	Mutant	Mutant	Mutant	Mutant	Mutant	Mutant	Mutant	Mutant	Mutant	Mutant	Mutant	Mutant	Mutant	Mutant	Mutant	Mutant	Mutant	Mutant
tumor_only_variants_237.vcf	Mutant	Mutant	Mutant	Mutant	Mutant	Mutant	Mutant	Mutant	Mutant	Mutant	Mutant	Mutant	Mutant	Mutant	Mutant	Mutant	Mutant	Mutant	Mutant	Mutant	Mutant	Mutant	Mutant	Mutant	Mutant	Mutant	Mutant	Mutant	Mutant	Mutant	Mutant	Mutant	Mutant	Mutant	Mutant	Mutant	Mutant	Mutant	Mutant	Mutant	Mutant	Mutant	Mutant	Mutant	Mutant	Mutant	Mutant	Mutant	Mutant
tumor_only_variants_24.vcf	Mutant	Mutant	Mutant	Mutant	Mutant	Mutant	Mutant	Mutant	Mutant	Mutant	Mutant	Mutant	Mutant	Mutant	Mutant	Mutant	Mutant	Mutant	Mutant	Mutant	Mutant	Mutant	Mutant	Mutant	Mutant	Mutant	Mutant	Mutant	Mutant	Mutant	Mutant	Mutant	Mutant	Mutant	Mutant	Mutant	Mutant	Mutant	Mutant	Mutant	Mutant	Mutant	Mutant	Mutant	Mutant	Mutant	Mutant	Mutant	Mutant
tumor_only_variants_25.vcf	Mutant	Mutant	Mutant	Mutant	Mutant	Mutant	Mutant	Mutant	Mutant	Mutant	Mutant	Mutant	Mutant	Mutant	Mutant	Mutant	Mutant	Mutant	Mutant	Mutant	Mutant	Mutant	Mutant	Mutant	Mutant	Mutant	Mutant	Mutant	Mutant	Mutant	Wt	Mutant	Wt	Mutant	Mutant	Mutant	Wt	Mutant	Mutant	Mutant	Mutant	Mutant	Mutant	Mutant	Mutant	Mutant	Mutant	Mutant	Mutant
tumor_only_variants_26.vcf	Mutant	Mutant	Mutant	Mutant	Mutant	Mutant	Mutant	Mutant	Mutant	Mutant	Mutant	Mutant	Mutant	Mutant	Mutant	Mutant	Mutant	Mutant	Mutant	Mutant	Mutant	Mutant	Mutant	Mutant	Mutant	Mutant	Mutant	Mutant	Mutant	Mutant	Mutant	Mutant	Mutant	Mutant	Mutant	Mutant	Wt	Mutant	Mutant	Mutant	Mutant	Mutant	Mutant	Mutant	Mutant	Mutant	Mutant	Mutant	Mutant
tumor_only_variants_27.vcf	Mutant	Mutant	Wt	Mutant	Mutant	Mutant	Mutant	Mutant	Mutant	Mutant	Mutant	Mutant	Mutant	Mutant	Mutant	Mutant	Mutant	Mutant	Wt	Mutant	Mutant	Mutant	Mutant	Mutant	Mutant	Wt	Mutant	Wt	Mutant	Mutant	Mutant	Mutant	Mutant	Mutant	Mutant	Mutant	Mutant	Mutant	Mutant	Wt	Wt	Mutant	Mutant	Mutant	Mutant	Mutant	Mutant	Mutant	Wt
tumor_only_variants_28.vcf	Mutant	Mutant	Wt	Mutant	Mutant	Mutant	Mutant	Mutant	Mutant	Mutant	Mutant	Mutant	Mutant	Mutant	Mutant	Mutant	Mutant	Mutant	Mutant	Mutant	Mutant	Mutant	Mutant	Mutant	Mutant	Mutant	Mutant	Mutant	Mutant	Mutant	Mutant	Mutant	Mutant	Mutant	Mutant	Mutant	Wt	Mutant	Mutant	Mutant	Mutant	Mutant	Mutant	Mutant	Mutant	Mutant	Mutant	Mutant	Mutant
tumor_only_variants_29.vcf	Mutant	Mutant	Mutant	Mutant	Mutant	Mutant	Mutant	Mutant	Mutant	Mutant	Mutant	Mutant	Mutant	Mutant	Mutant	Mutant	Mutant	Mutant	Mutant	Mutant	Mutant	Mutant	Mutant	Mutant	Mutant	Mutant	Mutant	Mutant	Mutant	Mutant	Mutant	Mutant	Mutant	Mutant	Mutant	Mutant	Mutant	Mutant	Mutant	Mutant	Mutant	Mutant	Mutant	Mutant	Mutant	Mutant	Mutant	Mutant	Wt
tumor_only_variants_30.vcf	Mutant	Mutant	Wt	Mutant	Mutant	Mutant	Mutant	Mutant	Mutant	Mutant	Mutant	Mutant	Mutant	Mutant	Mutant	Mutant	Mutant	Mutant	Mutant	Mutant	Mutant	Mutant	Mutant	Mutant	Mutant	Mutant	Mutant	Mutant	Mutant	Mutant	Mutant	Mutant	Mutant	Mutant	Mutant	Mutant	Mutant	Mutant	Mutant	Wt	Mutant	Mutant	Mutant	Mutant	Mutant	Mutant	Mutant	Mutant	Mutant
tumor_only_variants_31.vcf	Mutant	Mutant	Wt	Mutant	Mutant	Mutant	Mutant	Mutant	Mutant	Mutant	Mutant	Mutant	Mutant	Mutant	Mutant	Mutant	Mutant	Mutant	Mutant	Mutant	Mutant	Mutant	Mutant	Mutant	Mutant	Mutant	Mutant	Mutant	Mutant	Mutant	Wt	Mutant	Mutant	Mutant	Mutant	Mutant	Wt	Mutant	Mutant	Mutant	Mutant	Mutant	Mutant	Mutant	Mutant	Mutant	Mutant	Mutant	Mutant
tumor_only_variants_32.vcf	Mutant	Mutant	Wt	Mutant	Mutant	Mutant	Mutant	Mutant	Mutant	Mutant	Mutant	Mutant	Mutant	Mutant	Mutant	Mutant	Mutant	Mutant	Mutant	Mutant	Mutant	Mutant	Mutant	Mutant	Mutant	Mutant	Mutant	Mutant	Mutant	Mutant	Wt	Mutant	Mutant	Mutant	Mutant	Mutant	Wt	Mutant	Mutant	Mutant	Mutant	Mutant	Mutant	Mutant	Mutant	Mutant	Mutant	Mutant	Wt
tumor_only_variants_33.vcf	Mutant	Mutant	Wt	Mutant	Mutant	Mutant	Mutant	Mutant	Mutant	Mutant	Mutant	Mutant	Mutant	Mutant	Mutant	Mutant	Mutant	Mutant	Mutant	Mutant	Mutant	Mutant	Mutant	Mutant	Mutant	Mutant	Mutant	Mutant	Mutant	Mutant	Wt	Mutant	Mutant	Mutant	Mutant	Mutant	Wt	Mutant	Mutant	Mutant	Mutant	Mutant	Mutant	Mutant	Mutant	Mutant	Mutant	Mutant	Mutant
tumor_only_variants_34.vcf	Mutant	Mutant	Mutant	Mutant	Mutant	Mutant	Mutant	Mutant	Mutant	Mutant	Mutant	Mutant	Mutant	Mutant	Mutant	Mutant	Mutant	Mutant	Mutant	Mutant	Mutant	Mutant	Mutant	Mutant	Mutant	Mutant	Mutant	Mutant	Mutant	Mutant	Mutant	Mutant	Mutant	Mutant	Mutant	Mutant	Mutant	Mutant	Mutant	Mutant	Mutant	Mutant	Mutant	Mutant	Mutant	Mutant	Mutant	Mutant	Mutant
tumor_only_variants_35.vcf	Mutant	Mutant	Mutant	Mutant	Mutant	Mutant	Mutant	Mutant	Mutant	Mutant	Mutant	Mutant	Mutant	Mutant	Mutant	Mutant	Mutant	Mutant	Mutant	Mutant	Mutant	Mutant	Mutant	Mutant	Mutant	Mutant	Mutant	Mutant	Mutant	Mutant	Wt	Mutant	Mutant	Mutant	Mutant	Mutant	Mutant	Mutant	Mutant	Mutant	Wt	Mutant	Mutant	Mutant	Wt	Mutant	Mutant	Mutant	Mutant
tumor_only_variants_36.vcf	Mutant	Mutant	Wt	Mutant	Mutant	Mutant	Mutant	Mutant	Mutant	Mutant	Mutant	Mutant	Mutant	Mutant	Mutant	Mutant	Mutant	Mutant	Mutant	Mutant	Mutant	Mutant	Mutant	Mutant	Mutant	Mutant	Mutant	Mutant	Mutant	Mutant	Mutant	Mutant	Mutant	Mutant	Mutant	Mutant	Mutant	Mutant	Mutant	Wt	Mutant	Mutant	Mutant	Mutant	Mutant	Mutant	Mutant	Mutant	Mutant
tumor_only_variants_38.vcf	Mutant	Mutant	Mutant	Mutant	Mutant	Mutant	Mutant	Mutant	Mutant	Mutant	Mutant	Mutant	Mutant	Mutant	Mutant	Mutant	Mutant	Mutant	Mutant	Mutant	Mutant	Mutant	Mutant	Mutant	Mutant	Mutant	Mutant	Mutant	Mutant	Mutant	Mutant	Mutant	Wt	Mutant	Mutant	Mutant	Mutant	Mutant	Mutant	Mutant	Mutant	Mutant	Mutant	Mutant	Mutant	Mutant	Mutant	Mutant	Mutant
tumor_only_variants_39.vcf	Mutant	Mutant	Wt	Mutant	Mutant	Mutant	Mutant	Mutant	Mutant	Mutant	Mutant	Mutant	Mutant	Mutant	Mutant	Mutant	Mutant	Mutant	Mutant	Mutant	Mutant	Mutant	Mutant	Mutant	Mutant	Mutant	Mutant	Mutant	Mutant	Mutant	Mutant	Mutant	Wt	Mutant	Mutant	Mutant	Mutant	Mutant	Mutant	Mutant	Mutant	Mutant	Mutant	Mutant	Mutant	Mutant	Mutant	Mutant	Mutant
tumor_only_variants_4.vcf	Mutant	Mutant	Wt	Mutant	Mutant	Mutant	Mutant	Mutant	Mutant	Mutant	Mutant	Mutant	Mutant	Mutant	Mutant	Mutant	Mutant	Mutant	Mutant	Mutant	Mutant	Mutant	Mutant	Mutant	Mutant	Mutant	Mutant	Mutant	Mutant	Mutant	Mutant	Mutant	Mutant	Mutant	Mutant	Mutant	Mutant	Mutant	Mutant	Wt	Mutant	Mutant	Mutant	Mutant	Wt	Mutant	Mutant	Mutant	Mutant
tumor_only_variants_40.vcf	Mutant	Mutant	Mutant	Mutant	Mutant	Mutant	Mutant	Mutant	Mutant	Mutant	Mutant	Mutant	Mutant	Mutant	Mutant	Mutant	Mutant	Mutant	Mutant	Mutant	Mutant	Mutant	Mutant	Mutant	Mutant	Mutant	Mutant	Mutant	Mutant	Wt	Mutant	Mutant	Mutant	Mutant	Mutant	Mutant	Mutant	Mutant	Mutant	Mutant	Mutant	Mutant	Mutant	Mutant	Mutant	Mutant	Mutant	Mutant	Mutant
tumor_only_variants_41.vcf	Mutant	Mutant	Mutant	Mutant	Mutant	Mutant	Mutant	Mutant	Mutant	Mutant	Mutant	Mutant	Mutant	Mutant	Mutant	Mutant	Mutant	Mutant	Mutant	Mutant	Mutant	Mutant	Mutant	Mutant	Mutant	Mutant	Mutant	Mutant	Mutant	Mutant	Mutant	Mutant	Mutant	Mutant	Mutant	Mutant	Mutant	Mutant	Mutant	Mutant	Mutant	Mutant	Mutant	Mutant	Mutant	Mutant	Mutant	Mutant	Mutant
tumor_only_variants_42.vcf	Mutant	Mutant	Mutant	Mutant	Mutant	Mutant	Mutant	Mutant	Mutant	Mutant	Mutant	Mutant	Mutant	Mutant	Mutant	Mutant	Mutant	Mutant	Mutant	Mutant	Mutant	Mutant	Mutant	Mutant	Mutant	Mutant	Mutant	Mutant	Mutant	Mutant	Wt	Mutant	Mutant	Mutant	Mutant	Mutant	Mutant	Mutant	Mutant	Mutant	Mutant	Mutant	Mutant	Mutant	Mutant	Mutant	Mutant	Mutant	Mutant
tumor_only_variants_43.vcf	Mutant	Mutant	Mutant	Mutant	Mutant	Mutant	Mutant	Mutant	Mutant	Mutant	Mutant	Mutant	Mutant	Mutant	Mutant	Mutant	Mutant	Mutant	Mutant	Mutant	Mutant	Mutant	Mutant	Mutant	Mutant	Mutant	Mutant	Mutant	Mutant	Mutant	Mutant	Mutant	Mutant	Mutant	Mutant	Mutant	Mutant	Mutant	Mutant	Mutant	Mutant	Mutant	Mutant	Mutant	Mutant	Mutant	Mutant	Mutant	Mutant
tumor_only_variants_44.vcf	Mutant	Mutant	Mutant	Mutant	Mutant	Mutant	Mutant	Mutant	Mutant	Mutant	Mutant	Mutant	Mutant	Mutant	Mutant	Mutant	Mutant	Mutant	Mutant	Mutant	Mutant	Mutant	Mutant	Mutant	Mutant	Mutant	Mutant	Wt	Mutant	Mutant	Mutant	Mutant	Mutant	Mutant	Mutant	Mutant	Mutant	Mutant	Mutant	Wt	Mutant	Mutant	Mutant	Mutant	Mutant	Mutant	Mutant	Mutant	Mutant
tumor_only_variants_45.vcf	Mutant	Mutant	Wt	Mutant	Mutant	Mutant	Mutant	Mutant	Mutant	Mutant	Mutant	Mutant	Mutant	Mutant	Mutant	Mutant	Mutant	Mutant	Mutant	Mutant	Mutant	Mutant	Mutant	Mutant	Mutant	Mutant	Mutant	Mutant	Mutant	Mutant	Mutant	Mutant	Mutant	Mutant	Mutant	Mutant	Wt	Mutant	Mutant	Mutant	Mutant	Mutant	Mutant	Mutant	Mutant	Mutant	Mutant	Mutant	Mutant
tumor_only_variants_46.vcf	Mutant	Mutant	Wt	Mutant	Mutant	Mutant	Mutant	Mutant	Mutant	Mutant	Mutant	Mutant	Mutant	Mutant	Mutant	Mutant	Mutant	Mutant	Mutant	Mutant	Mutant	Mutant	Mutant	Mutant	Mutant	Mutant	Mutant	Mutant	Mutant	Mutant	Mutant	Mutant	Mutant	Mutant	Mutant	Mutant	Wt	Mutant	Mutant	Mutant	Mutant	Mutant	Mutant	Mutant	Mutant	Mutant	Mutant	Mutant	Mutant
tumor_only_variants_47.vcf	Mutant	Mutant	Mutant	Mutant	Mutant	Mutant	Mutant	Mutant	Mutant	Mutant	Mutant	Mutant	Mutant	Mutant	Mutant	Mutant	Mutant	Mutant	Mutant	Mutant	Mutant	Mutant	Mutant	Mutant	Mutant	Mutant	Mutant	Mutant	Mutant	Mutant	Wt	Mutant	Mutant	Mutant	Mutant	Mutant	Wt	Mutant	Mutant	Mutant	Mutant	Mutant	Mutant	Mutant	Mutant	Mutant	Mutant	Mutant	Wt
tumor_only_variants_49.vcf	Mutant	Mutant	Mutant	Mutant	Mutant	Mutant	Mutant	Mutant	Mutant	Mutant	Mutant	Mutant	Mutant	Mutant	Mutant	Mutant	Mutant	Mutant	Mutant	Mutant	Mutant	Mutant	Mutant	Mutant	Mutant	Mutant	Mutant	Mutant	Mutant	Mutant	Mutant	Mutant	Mutant	Mutant	Mutant	Mutant	Wt	Mutant	Mutant	Mutant	Mutant	Mutant	Mutant	Mutant	Mutant	Mutant	Mutant	Mutant	Mutant
tumor_only_variants_5.vcf	Mutant	Mutant	Wt	Mutant	Mutant	Mutant	Mutant	Mutant	Mutant	Mutant	Mutant	Mutant	Mutant	Mutant	Mutant	Mutant	Mutant	Mutant	Mutant	Mutant	Mutant	Mutant	Mutant	Mutant	Mutant	Mutant	Mutant	Mutant	Mutant	Mutant	Wt	Mutant	Wt	Mutant	Mutant	Mutant	Mutant	Mutant	Mutant	Mutant	Mutant	Mutant	Mutant	Mutant	Mutant	Mutant	Mutant	Mutant	Wt
tumor_only_variants_50.vcf	Mutant	Mutant	Mutant	Mutant	Mutant	Mutant	Mutant	Mutant	Mutant	Mutant	Mutant	Mutant	Mutant	Mutant	Mutant	Mutant	Mutant	Mutant	Mutant	Mutant	Mutant	Mutant	Mutant	Mutant	Mutant	Mutant	Mutant	Mutant	Mutant	Mutant	Mutant	Mutant	Mutant	Mutant	Mutant	Mutant	Wt	Mutant	Mutant	Wt	Mutant	Mutant	Mutant	Mutant	Mutant	Mutant	Mutant	Mutant	Wt
tumor_only_variants_51.vcf	Mutant	Mutant	Mutant	Mutant	Mutant	Mutant	Mutant	Mutant	Mutant	Mutant	Mutant	Mutant	Mutant	Mutant	Mutant	Mutant	Mutant	Mutant	Mutant	Mutant	Mutant	Mutant	Mutant	Mutant	Mutant	Mutant	Mutant	Mutant	Mutant	Mutant	Wt	Mutant	Mutant	Mutant	Mutant	Mutant	Wt	Mutant	Mutant	Mutant	Mutant	Mutant	Mutant	Mutant	Mutant	Mutant	Mutant	Mutant	Mutant
tumor_only_variants_52.vcf	Mutant	Mutant	Mutant	Mutant	Mutant	Mutant	Mutant	Mutant	Mutant	Mutant	Mutant	Mutant	Mutant	Mutant	Mutant	Mutant	Mutant	Mutant	Mutant	Mutant	Mutant	Mutant	Mutant	Mutant	Mutant	Mutant	Mutant	Mutant	Mutant	Mutant	Mutant	Mutant	Mutant	Mutant	Mutant	Mutant	Mutant	Mutant	Mutant	Mutant	Mutant	Mutant	Mutant	Mutant	Mutant	Mutant	Mutant	Mutant	Mutant
tumor_only_variants_53.vcf	Mutant	Mutant	Mutant	Mutant	Mutant	Mutant	Mutant	Mutant	Mutant	Mutant	Mutant	Mutant	Mutant	Mutant	Mutant	Mutant	Mutant	Mutant	Mutant	Mutant	Mutant	Mutant	Mutant	Mutant	Mutant	Mutant	Mutant	Mutant	Mutant	Mutant	Wt	Mutant	Mutant	Mutant	Mutant	Mutant	Mutant	Mutant	Mutant	Mutant	Mutant	Mutant	Mutant	Mutant	Mutant	Mutant	Mutant	Mutant	Mutant
tumor_only_variants_54.vcf	Mutant	Mutant	Wt	Mutant	Mutant	Mutant	Mutant	Mutant	Mutant	Mutant	Mutant	Mutant	Mutant	Mutant	Mutant	Mutant	Mutant	Mutant	Mutant	Mutant	Mutant	Mutant	Mutant	Mutant	Mutant	Mutant	Mutant	Mutant	Mutant	Mutant	Mutant	Mutant	Mutant	Mutant	Mutant	Mutant	Mutant	Mutant	Mutant	Mutant	Mutant	Mutant	Mutant	Mutant	Mutant	Mutant	Mutant	Mutant	Wt
tumor_only_variants_56.vcf	Mutant	Mutant	Mutant	Mutant	Mutant	Mutant	Mutant	Mutant	Mutant	Mutant	Mutant	Mutant	Mutant	Mutant	Mutant	Mutant	Mutant	Mutant	Mutant	Mutant	Mutant	Mutant	Mutant	Mutant	Mutant	Mutant	Mutant	Mutant	Mutant	Mutant	Wt	Mutant	Mutant	Mutant	Mutant	Mutant	Mutant	Mutant	Mutant	Mutant	Mutant	Mutant	Mutant	Mutant	Mutant	Mutant	Mutant	Mutant	Mutant
tumor_only_variants_57.vcf	Mutant	Mutant	Mutant	Mutant	Mutant	Mutant	Mutant	Mutant	Mutant	Mutant	Mutant	Mutant	Mutant	Mutant	Mutant	Mutant	Mutant	Mutant	Mutant	Mutant	Mutant	Mutant	Mutant	Mutant	Mutant	Mutant	Mutant	Mutant	Mutant	Mutant	Mutant	Mutant	Mutant	Mutant	Mutant	Mutant	Wt	Mutant	Mutant	Mutant	Mutant	Mutant	Mutant	Mutant	Mutant	Mutant	Mutant	Mutant	Mutant
tumor_only_variants_58.vcf	Mutant	Mutant	Wt	Mutant	Mutant	Mutant	Mutant	Mutant	Mutant	Mutant	Mutant	Mutant	Mutant	Mutant	Mutant	Mutant	Mutant	Mutant	Mutant	Mutant	Mutant	Mutant	Mutant	Mutant	Mutant	Mutant	Mutant	Mutant	Mutant	Mutant	Wt	Mutant	Mutant	Mutant	Mutant	Mutant	Wt	Mutant	Mutant	Mutant	Mutant	Mutant	Mutant	Mutant	Mutant	Mutant	Mutant	Mutant	Mutant
tumor_only_variants_59.vcf	Mutant	Mutant	Mutant	Mutant	Mutant	Mutant	Mutant	Mutant	Mutant	Mutant	Mutant	Mutant	Mutant	Mutant	Mutant	Mutant	Mutant	Mutant	Mutant	Mutant	Mutant	Mutant	Mutant	Mutant	Mutant	Mutant	Mutant	Mutant	Mutant	Mutant	Mutant	Mutant	Mutant	Mutant	Mutant	Mutant	Mutant	Mutant	Mutant	Wt	Mutant	Mutant	Mutant	Mutant	Mutant	Mutant	Mutant	Mutant	Mutant
tumor_only_variants_6.vcf	Mutant	Mutant	Wt	Mutant	Mutant	Mutant	Mutant	Mutant	Mutant	Mutant	Mutant	Mutant	Mutant	Mutant	Mutant	Mutant	Mutant	Mutant	Mutant	Mutant	Mutant	Mutant	Mutant	Mutant	Mutant	Mutant	Mutant	Wt	Mutant	Mutant	Wt	Mutant	Wt	Mutant	Mutant	Mutant	Mutant	Mutant	Mutant	Mutant	Mutant	Mutant	Mutant	Mutant	Wt	Mutant	Mutant	Mutant	Mutant
tumor_only_variants_60.vcf	Mutant	Mutant	Mutant	Mutant	Mutant	Mutant	Mutant	Mutant	Mutant	Mutant	Mutant	Mutant	Mutant	Mutant	Mutant	Mutant	Mutant	Mutant	Mutant	Mutant	Mutant	Mutant	Mutant	Mutant	Mutant	Mutant	Mutant	Mutant	Mutant	Mutant	Mutant	Mutant	Mutant	Mutant	Mutant	Mutant	Mutant	Mutant	Mutant	Mutant	Mutant	Mutant	Mutant	Mutant	Mutant	Mutant	Mutant	Mutant	Wt
tumor_only_variants_61.vcf	Mutant	Mutant	Mutant	Mutant	Mutant	Mutant	Mutant	Mutant	Mutant	Mutant	Mutant	Mutant	Mutant	Mutant	Mutant	Mutant	Mutant	Mutant	Mutant	Mutant	Mutant	Mutant	Mutant	Mutant	Mutant	Mutant	Mutant	Mutant	Mutant	Mutant	Wt	Mutant	Mutant	Mutant	Mutant	Mutant	Mutant	Mutant	Mutant	Mutant	Mutant	Mutant	Mutant	Mutant	Mutant	Mutant	Mutant	Mutant	Mutant
tumor_only_variants_62.vcf	Mutant	Mutant	Wt	Mutant	Mutant	Mutant	Mutant	Mutant	Mutant	Mutant	Mutant	Mutant	Mutant	Mutant	Mutant	Mutant	Mutant	Mutant	Mutant	Mutant	Mutant	Mutant	Mutant	Mutant	Mutant	Mutant	Mutant	Mutant	Mutant	Mutant	Mutant	Mutant	Mutant	Mutant	Mutant	Mutant	Mutant	Mutant	Mutant	Mutant	Mutant	Mutant	Mutant	Mutant	Mutant	Mutant	Mutant	Mutant	Wt
tumor_only_variants_63.vcf	Mutant	Wt	Wt	Mutant	Mutant	Mutant	Mutant	Mutant	Mutant	Mutant	Mutant	Mutant	Mutant	Mutant	Mutant	Mutant	Mutant	Mutant	Wt	Mutant	Mutant	Mutant	Mutant	Mutant	Mutant	Mutant	Mutant	Mutant	Wt	Mutant	Wt	Mutant	Mutant	Mutant	Mutant	Mutant	Mutant	Mutant	Mutant	Wt	Mutant	Mutant	Mutant	Mutant	Wt	Mutant	Mutant	Mutant	Wt
tumor_only_variants_65.vcf	Mutant	Mutant	Wt	Mutant	Mutant	Mutant	Mutant	Mutant	Mutant	Mutant	Mutant	Mutant	Mutant	Mutant	Mutant	Mutant	Mutant	Mutant	Mutant	Mutant	Mutant	Mutant	Mutant	Mutant	Mutant	Mutant	Mutant	Mutant	Mutant	Mutant	Mutant	Mutant	Mutant	Mutant	Mutant	Mutant	Mutant	Mutant	Mutant	Mutant	Mutant	Mutant	Mutant	Mutant	Mutant	Mutant	Mutant	Mutant	Mutant
tumor_only_variants_66.vcf	Mutant	Mutant	Wt	Mutant	Mutant	Mutant	Mutant	Mutant	Mutant	Mutant	Mutant	Mutant	Mutant	Mutant	Mutant	Mutant	Mutant	Mutant	Mutant	Mutant	Mutant	Mutant	Mutant	Mutant	Mutant	Mutant	Mutant	Mutant	Mutant	Mutant	Mutant	Mutant	Mutant	Mutant	Mutant	Mutant	Mutant	Mutant	Wt	Mutant	Mutant	Mutant	Mutant	Mutant	Mutant	Mutant	Mutant	Mutant	Wt
tumor_only_variants_67.vcf	Mutant	Mutant	Mutant	Mutant	Mutant	Mutant	Mutant	Mutant	Mutant	Mutant	Mutant	Mutant	Mutant	Mutant	Mutant	Mutant	Mutant	Mutant	Mutant	Mutant	Mutant	Mutant	Mutant	Mutant	Mutant	Mutant	Mutant	Mutant	Mutant	Mutant	Wt	Mutant	Mutant	Mutant	Mutant	Mutant	Mutant	Mutant	Mutant	Wt	Mutant	Mutant	Mutant	Mutant	Mutant	Mutant	Mutant	Mutant	Mutant
tumor_only_variants_69.vcf	Mutant	Mutant	Wt	Mutant	Mutant	Mutant	Mutant	Mutant	Mutant	Mutant	Mutant	Mutant	Mutant	Mutant	Mutant	Mutant	Mutant	Mutant	Mutant	Mutant	Mutant	Mutant	Mutant	Mutant	Mutant	Mutant	Mutant	Mutant	Mutant	Mutant	Mutant	Mutant	Wt	Mutant	Mutant	Mutant	Mutant	Mutant	Mutant	Mutant	Mutant	Mutant	Mutant	Mutant	Mutant	Mutant	Mutant	Mutant	Mutant
tumor_only_variants_7.vcf	Mutant	Mutant	Wt	Mutant	Mutant	Mutant	Mutant	Mutant	Mutant	Mutant	Mutant	Mutant	Mutant	Mutant	Mutant	Mutant	Mutant	Mutant	Mutant	Mutant	Mutant	Mutant	Mutant	Mutant	Mutant	Wt	Mutant	Mutant	Mutant	Mutant	Mutant	Mutant	Mutant	Mutant	Mutant	Mutant	Mutant	Mutant	Wt	Wt	Mutant	Mutant	Mutant	Mutant	Mutant	Mutant	Mutant	Mutant	Mutant
tumor_only_variants_70.vcf	Mutant	Mutant	Mutant	Mutant	Mutant	Mutant	Mutant	Mutant	Mutant	Mutant	Mutant	Mutant	Mutant	Mutant	Mutant	Mutant	Mutant	Mutant	Mutant	Mutant	Mutant	Mutant	Mutant	Mutant	Mutant	Mutant	Mutant	Mutant	Mutant	Mutant	Mutant	Mutant	Mutant	Mutant	Mutant	Mutant	Mutant	Mutant	Mutant	Mutant	Mutant	Mutant	Mutant	Mutant	Mutant	Mutant	Mutant	Mutant	Mutant
tumor_only_variants_71.vcf	Mutant	Mutant	Wt	Mutant	Mutant	Mutant	Mutant	Mutant	Mutant	Mutant	Mutant	Mutant	Mutant	Mutant	Mutant	Mutant	Mutant	Mutant	Mutant	Mutant	Mutant	Mutant	Mutant	Mutant	Mutant	Mutant	Mutant	Mutant	Mutant	Mutant	Mutant	Mutant	Mutant	Mutant	Mutant	Mutant	Mutant	Mutant	Mutant	Mutant	Mutant	Mutant	Mutant	Mutant	Mutant	Mutant	Mutant	Mutant	Mutant
tumor_only_variants_72.vcf	Mutant	Mutant	Wt	Mutant	Mutant	Mutant	Mutant	Mutant	Mutant	Mutant	Mutant	Mutant	Mutant	Mutant	Mutant	Mutant	Mutant	Mutant	Mutant	Mutant	Mutant	Mutant	Mutant	Mutant	Mutant	Mutant	Mutant	Mutant	Mutant	Mutant	Wt	Mutant	Mutant	Mutant	Mutant	Mutant	Mutant	Mutant	Mutant	Mutant	Mutant	Mutant	Mutant	Mutant	Mutant	Mutant	Mutant	Mutant	Wt
tumor_only_variants_73.vcf	Mutant	Mutant	Mutant	Mutant	Mutant	Mutant	Mutant	Mutant	Mutant	Mutant	Mutant	Mutant	Mutant	Mutant	Mutant	Mutant	Mutant	Mutant	Mutant	Mutant	Mutant	Mutant	Mutant	Mutant	Mutant	Mutant	Mutant	Mutant	Mutant	Mutant	Mutant	Mutant	Mutant	Mutant	Mutant	Mutant	Mutant	Mutant	Wt	Mutant	Mutant	Mutant	Mutant	Mutant	Mutant	Mutant	Mutant	Mutant	Mutant
tumor_only_variants_74.vcf	Mutant	Mutant	Mutant	Mutant	Mutant	Mutant	Mutant	Mutant	Mutant	Mutant	Mutant	Mutant	Mutant	Mutant	Mutant	Mutant	Mutant	Mutant	Mutant	Mutant	Mutant	Mutant	Mutant	Mutant	Mutant	Mutant	Mutant	Mutant	Mutant	Mutant	Mutant	Mutant	Mutant	Mutant	Mutant	Mutant	Mutant	Mutant	Mutant	Mutant	Mutant	Mutant	Mutant	Mutant	Mutant	Mutant	Mutant	Mutant	Mutant
tumor_only_variants_75.vcf	Mutant	Mutant	Mutant	Mutant	Mutant	Mutant	Mutant	Mutant	Mutant	Mutant	Mutant	Mutant	Mutant	Mutant	Mutant	Mutant	Mutant	Mutant	Mutant	Mutant	Mutant	Mutant	Mutant	Mutant	Mutant	Mutant	Mutant	Mutant	Mutant	Mutant	Mutant	Mutant	Mutant	Mutant	Mutant	Mutant	Mutant	Mutant	Mutant	Wt	Mutant	Mutant	Mutant	Mutant	Mutant	Mutant	Mutant	Mutant	Wt
tumor_only_variants_76.vcf	Mutant	Mutant	Mutant	Mutant	Mutant	Mutant	Mutant	Mutant	Mutant	Mutant	Mutant	Mutant	Mutant	Mutant	Mutant	Mutant	Mutant	Mutant	Mutant	Mutant	Mutant	Mutant	Mutant	Mutant	Mutant	Mutant	Mutant	Mutant	Mutant	Mutant	Wt	Mutant	Wt	Mutant	Mutant	Mutant	Mutant	Mutant	Mutant	Mutant	Mutant	Mutant	Mutant	Mutant	Wt	Mutant	Mutant	Mutant	Mutant
tumor_only_variants_77.vcf	Mutant	Mutant	Mutant	Mutant	Mutant	Mutant	Mutant	Mutant	Mutant	Mutant	Mutant	Mutant	Mutant	Mutant	Mutant	Mutant	Mutant	Mutant	Mutant	Mutant	Mutant	Mutant	Mutant	Mutant	Mutant	Mutant	Mutant	Mutant	Mutant	Mutant	Mutant	Mutant	Mutant	Mutant	Mutant	Mutant	Mutant	Mutant	Mutant	Mutant	Mutant	Mutant	Mutant	Mutant	Mutant	Mutant	Mutant	Mutant	Mutant
tumor_only_variants_78.vcf	Mutant	Mutant	Mutant	Mutant	Mutant	Mutant	Mutant	Mutant	Mutant	Mutant	Mutant	Mutant	Mutant	Mutant	Mutant	Mutant	Mutant	Mutant	Mutant	Mutant	Mutant	Mutant	Mutant	Mutant	Mutant	Mutant	Mutant	Mutant	Mutant	Mutant	Mutant	Mutant	Mutant	Mutant	Mutant	Mutant	Mutant	Mutant	Mutant	Mutant	Mutant	Mutant	Mutant	Mutant	Mutant	Mutant	Mutant	Mutant	Mutant
tumor_only_variants_79.vcf	Mutant	Mutant	Wt	Mutant	Mutant	Mutant	Mutant	Mutant	Mutant	Mutant	Mutant	Mutant	Mutant	Mutant	Mutant	Mutant	Mutant	Mutant	Mutant	Mutant	Mutant	Mutant	Mutant	Mutant	Mutant	Mutant	Mutant	Mutant	Mutant	Mutant	Wt	Mutant	Mutant	Mutant	Mutant	Mutant	Mutant	Mutant	Wt	Wt	Mutant	Mutant	Mutant	Mutant	Wt	Mutant	Mutant	Mutant	Mutant
tumor_only_variants_8.vcf	Mutant	Mutant	Mutant	Mutant	Mutant	Mutant	Mutant	Mutant	Mutant	Mutant	Mutant	Mutant	Mutant	Mutant	Mutant	Mutant	Mutant	Mutant	Mutant	Mutant	Mutant	Mutant	Mutant	Mutant	Mutant	Mutant	Mutant	Mutant	Mutant	Mutant	Mutant	Mutant	Mutant	Mutant	Mutant	Mutant	Mutant	Mutant	Mutant	Mutant	Mutant	Mutant	Mutant	Mutant	Wt	Mutant	Mutant	Mutant	Mutant
tumor_only_variants_80.vcf	Mutant	Mutant	Mutant	Mutant	Mutant	Mutant	Mutant	Mutant	Mutant	Mutant	Mutant	Mutant	Mutant	Mutant	Mutant	Mutant	Mutant	Mutant	Mutant	Mutant	Mutant	Mutant	Mutant	Mutant	Mutant	Mutant	Mutant	Mutant	Mutant	Mutant	Mutant	Mutant	Mutant	Mutant	Mutant	Mutant	Mutant	Mutant	Mutant	Mutant	Mutant	Mutant	Mutant	Mutant	Mutant	Mutant	Mutant	Mutant	Mutant
tumor_only_variants_81.vcf	Mutant	Mutant	Mutant	Mutant	Mutant	Mutant	Mutant	Mutant	Mutant	Mutant	Mutant	Mutant	Mutant	Mutant	Mutant	Mutant	Mutant	Mutant	Mutant	Mutant	Mutant	Mutant	Mutant	Mutant	Mutant	Mutant	Mutant	Mutant	Mutant	Mutant	Mutant	Mutant	Mutant	Mutant	Mutant	Mutant	Mutant	Mutant	Mutant	Mutant	Mutant	Mutant	Mutant	Mutant	Mutant	Mutant	Mutant	Mutant	Mutant
tumor_only_variants_83.vcf	Mutant	Mutant	Mutant	Mutant	Mutant	Mutant	Mutant	Mutant	Mutant	Mutant	Mutant	Mutant	Mutant	Mutant	Mutant	Mutant	Mutant	Mutant	Mutant	Mutant	Mutant	Mutant	Mutant	Mutant	Mutant	Mutant	Mutant	Mutant	Mutant	Mutant	Mutant	Mutant	Mutant	Mutant	Mutant	Mutant	Mutant	Mutant	Mutant	Mutant	Mutant	Mutant	Mutant	Mutant	Wt	Mutant	Mutant	Mutant	Mutant
tumor_only_variants_85.vcf	Mutant	Mutant	Mutant	Mutant	Mutant	Mutant	Mutant	Mutant	Mutant	Mutant	Mutant	Mutant	Mutant	Mutant	Mutant	Mutant	Mutant	Mutant	Mutant	Mutant	Mutant	Mutant	Mutant	Mutant	Mutant	Mutant	Mutant	Mutant	Mutant	Mutant	Mutant	Mutant	Mutant	Mutant	Mutant	Mutant	Mutant	Mutant	Mutant	Mutant	Mutant	Mutant	Mutant	Mutant	Mutant	Mutant	Mutant	Mutant	Mutant
tumor_only_variants_86.vcf	Mutant	Mutant	Wt	Mutant	Mutant	Mutant	Mutant	Mutant	Mutant	Mutant	Mutant	Mutant	Mutant	Mutant	Mutant	Mutant	Mutant	Mutant	Mutant	Mutant	Mutant	Mutant	Mutant	Mutant	Mutant	Mutant	Mutant	Mutant	Mutant	Mutant	Mutant	Mutant	Mutant	Mutant	Mutant	Mutant	Mutant	Mutant	Mutant	Mutant	Mutant	Mutant	Mutant	Mutant	Mutant	Mutant	Mutant	Mutant	Mutant
tumor_only_variants_87.vcf	Mutant	Mutant	Mutant	Mutant	Mutant	Mutant	Mutant	Mutant	Mutant	Mutant	Mutant	Mutant	Mutant	Mutant	Mutant	Mutant	Mutant	Mutant	Mutant	Mutant	Mutant	Mutant	Mutant	Mutant	Mutant	Mutant	Mutant	Mutant	Mutant	Mutant	Wt	Mutant	Mutant	Mutant	Mutant	Mutant	Mutant	Mutant	Mutant	Mutant	Mutant	Mutant	Mutant	Mutant	Wt	Mutant	Mutant	Mutant	Mutant
tumor_only_variants_89.vcf	Mutant	Mutant	Wt	Mutant	Mutant	Mutant	Mutant	Mutant	Mutant	Mutant	Mutant	Mutant	Mutant	Mutant	Mutant	Mutant	Mutant	Mutant	Mutant	Mutant	Mutant	Mutant	Mutant	Mutant	Mutant	Mutant	Mutant	Mutant	Mutant	Mutant	Mutant	Mutant	Mutant	Mutant	Mutant	Mutant	Mutant	Mutant	Mutant	Mutant	Mutant	Mutant	Mutant	Mutant	Mutant	Mutant	Mutant	Mutant	Mutant
tumor_only_variants_9.vcf	Mutant	Mutant	Wt	Mutant	Mutant	Mutant	Mutant	Mutant	Mutant	Mutant	Mutant	Mutant	Mutant	Mutant	Mutant	Mutant	Mutant	Mutant	Mutant	Mutant	Mutant	Mutant	Mutant	Mutant	Mutant	Mutant	Mutant	Mutant	Mutant	Mutant	Mutant	Mutant	Mutant	Mutant	Mutant	Mutant	Mutant	Mutant	Wt	Mutant	Mutant	Mutant	Mutant	Mutant	Mutant	Mutant	Mutant	Mutant	Mutant
tumor_only_variants_90.vcf	Mutant	Mutant	Mutant	Mutant	Mutant	Mutant	Mutant	Mutant	Mutant	Mutant	Mutant	Mutant	Mutant	Mutant	Mutant	Mutant	Mutant	Mutant	Mutant	Mutant	Mutant	Mutant	Mutant	Mutant	Mutant	Mutant	Mutant	Wt	Mutant	Mutant	Mutant	Mutant	Wt	Mutant	Mutant	Mutant	Mutant	Mutant	Mutant	Mutant	Mutant	Mutant	Mutant	Mutant	Mutant	Mutant	Mutant	Mutant	Mutant
tumor_only_variants_91.vcf	Mutant	Mutant	Mutant	Mutant	Mutant	Mutant	Mutant	Mutant	Mutant	Mutant	Mutant	Mutant	Mutant	Mutant	Mutant	Mutant	Mutant	Mutant	Mutant	Mutant	Mutant	Mutant	Mutant	Mutant	Mutant	Mutant	Mutant	Mutant	Mutant	Mutant	Mutant	Mutant	Wt	Mutant	Mutant	Mutant	Mutant	Mutant	Mutant	Mutant	Mutant	Mutant	Mutant	Mutant	Wt	Mutant	Mutant	Mutant	Mutant
tumor_only_variants_92.vcf	Mutant	Mutant	Wt	Mutant	Mutant	Mutant	Mutant	Mutant	Mutant	Mutant	Mutant	Mutant	Mutant	Mutant	Mutant	Mutant	Mutant	Mutant	Mutant	Mutant	Mutant	Mutant	Mutant	Mutant	Mutant	Mutant	Mutant	Mutant	Mutant	Mutant	Mutant	Mutant	Mutant	Mutant	Mutant	Mutant	Wt	Mutant	Mutant	Wt	Mutant	Mutant	Mutant	Mutant	Wt	Mutant	Mutant	Mutant	Wt
tumor_only_variants_93.vcf	Mutant	Mutant	Mutant	Mutant	Mutant	Mutant	Mutant	Mutant	Mutant	Mutant	Mutant	Mutant	Mutant	Mutant	Mutant	Mutant	Mutant	Mutant	Mutant	Mutant	Mutant	Mutant	Mutant	Mutant	Mutant	Mutant	Mutant	Mutant	Mutant	Mutant	Mutant	Mutant	Mutant	Mutant	Mutant	Mutant	Mutant	Mutant	Mutant	Mutant	Mutant	Mutant	Mutant	Mutant	Mutant	Mutant	Mutant	Mutant	Mutant
tumor_only_variants_94.vcf	Mutant	Mutant	Wt	Mutant	Mutant	Mutant	Mutant	Mutant	Mutant	Mutant	Mutant	Mutant	Mutant	Mutant	Mutant	Mutant	Mutant	Mutant	Mutant	Mutant	Mutant	Mutant	Mutant	Mutant	Mutant	Mutant	Mutant	Mutant	Mutant	Mutant	Wt	Mutant	Mutant	Mutant	Mutant	Mutant	Mutant	Mutant	Mutant	Mutant	Mutant	Mutant	Mutant	Mutant	Mutant	Mutant	Mutant	Mutant	Mutant
tumor_only_variants_95.vcf	Mutant	Mutant	Mutant	Mutant	Mutant	Mutant	Mutant	Mutant	Mutant	Mutant	Mutant	Mutant	Mutant	Mutant	Mutant	Mutant	Mutant	Mutant	Mutant	Mutant	Mutant	Mutant	Mutant	Mutant	Mutant	Mutant	Mutant	Mutant	Mutant	Mutant	Wt	Mutant	Mutant	Mutant	Mutant	Mutant	Mutant	Mutant	Mutant	Mutant	Mutant	Mutant	Mutant	Mutant	Mutant	Mutant	Mutant	Mutant	Mutant
tumor_only_variants_96.vcf	Mutant	Mutant	Wt	Mutant	Mutant	Mutant	Mutant	Mutant	Mutant	Mutant	Mutant	Mutant	Mutant	Mutant	Mutant	Mutant	Mutant	Mutant	Mutant	Mutant	Mutant	Mutant	Mutant	Mutant	Mutant	Mutant	Mutant	Mutant	Mutant	Mutant	Mutant	Mutant	Mutant	Mutant	Mutant	Mutant	Mutant	Mutant	Mutant	Mutant	Mutant	Mutant	Mutant	Mutant	Mutant	Mutant	Mutant	Mutant	Wt
tumor_only_variants_98.vcf	Mutant	Mutant	Wt	Mutant	Mutant	Mutant	Mutant	Mutant	Mutant	Mutant	Mutant	Mutant	Mutant	Mutant	Mutant	Mutant	Mutant	Mutant	Mutant	Mutant	Mutant	Mutant	Mutant	Mutant	Mutant	Mutant	Mutant	Mutant	Mutant	Mutant	Wt	Mutant	Mutant	Mutant	Mutant	Mutant	Mutant	Mutant	Mutant	Mutant	Mutant	Mutant	Mutant	Mutant	Mutant	Mutant	Mutant	Mutant	Mutant
tumor_only_variants_99.vcf	Mutant	Mutant	Wt	Mutant	Mutant	Mutant	Mutant	Mutant	Mutant	Mutant	Mutant	Mutant	Mutant	Mutant	Mutant	Mutant	Mutant	Mutant	Mutant	Mutant	Mutant	Mutant	Mutant	Mutant	Mutant	Mutant	Mutant	Mutant	Mutant	Mutant	Mutant	Mutant	Mutant	Mutant	Mutant	Mutant	Mutant	Mutant	Mutant	Mutant	Mutant	Mutant	Mutant	Mutant	Mutant	Mutant	Mutant	Mutant	Mutant
[truncated: 13 more columns]
